# Supplementary material for: Tetra­phenyl­phospho­nium [μ3-(4-methyl­phen­yl)tellurolato]tris­[tetra­carbonyl­iron(0)]
Source: Acta Crystallogr Sect E Struct Rep Online. 2013 May 18;69(Pt 6):m328. doi: 10.1107/S1600536813013056 (PMC3684888; doi:10.1107/S1600536813013056)
Supplement: Supplementary file 1 [file e-69-0m328-sup1.cif]

##############################################################################
#                                                                            #
# This CIF contains the data in a paper accepted for publication in          #
# Acta Crystallographica Section E. It conforms to the requirements of       #
# Notes for Authors for Acta Crystallographica Section E, and has been       #
# peer reviewed under the auspices of the IUCr Commission on Journals.       #
#                                                                            #
# Full details of the Crystallographic Information File format               #
# are given in the paper "The Crystallographic Information File (CIF):       #
# a New Standard Archive File for Crystallography" by S. R. Hall, F. H.      #
# Allen and I. D. Brown [Acta Cryst. (1991), A47, 655-685].                  #
#                                                                            #
# The current version of the core CIF dictionary is obtainable from          #
# ftp://ftp.iucr.org/pub/cif_core.dic.                                       #
#                                                                            #
# Software is freely available for graphical display of the structure(s)     #
# in this CIF. For information consult the CIF software page                 #
# http://www.iucr.org/resources/cif/software.                                #
#                                                                            #
# This file may be used for bona fide research purposes within the           #
# scientific community so long as proper attribution is given to the journal # 
# article from which it was obtained.                                        #
#                                                                            #
##############################################################################
data_I
_audit_creation_method     SHELXL-97
_chemical_name_systematic
;
Tetraphenylphosphonium
[\m~3~-(4-methylphenyl)tellurolato]tris[tetracarbonyliron(0)]
;
_chemical_name_common     ?
_chemical_formula_moiety     'C24 H20 P +, C19 H7 Fe3 O12 Te -'
_chemical_formula_sum     'C43 H27 Fe3 O12 P Te'
_chemical_formula_iupac     '(C24 H20 P) [Fe3 (C7 H7 Te) (C O)12]'
_chemical_formula_weight     1061.77
_chemical_melting_point     ?
_symmetry_cell_setting     triclinic
_symmetry_space_group_name_H-M     'P -1'
_symmetry_space_group_name_Hall     '-P 1'
loop_
    _symmetry_equiv_pos_as_xyz
    'x, y, z'
    '-x, -y, -z'
_cell_length_a     12.367(7)
_cell_length_b     12.558(6)
_cell_length_c     13.626(7)
_cell_angle_alpha     89.802(17)
_cell_angle_beta     87.964(13)
_cell_angle_gamma     86.312(18)
_cell_volume     2110.5(19)
_cell_formula_units_Z     2
_cell_measurement_reflns_used     7686
_cell_measurement_theta_min     1.5
_cell_measurement_theta_max     28.0
_cell_measurement_temperature     113(2)
_exptl_crystal_description     Prism
_exptl_crystal_colour     Colorless
_exptl_crystal_size_max     0.20
_exptl_crystal_size_mid     0.18
_exptl_crystal_size_min     0.12
_exptl_crystal_density_diffrn     1.671
_exptl_crystal_density_meas     ?
_exptl_crystal_density_method     'not measured'
_exptl_crystal_F_000     1052
_exptl_absorpt_coefficient_mu     1.795
_exptl_absorpt_correction_type     multi-scan
_exptl_absorpt_process_details     '(CrystalClear; Rigaku/MSC, 2005)'
_exptl_absorpt_correction_T_min     0.7154
_exptl_absorpt_correction_T_max     0.8134
_exptl_special_details
;
;
_diffrn_ambient_temperature     113(2)
_diffrn_radiation_type     MoK\a
_diffrn_radiation_wavelength     0.71073
_diffrn_radiation_source     'rotating anode'
_diffrn_radiation_monochromator     multilayer
_diffrn_measurement_device_type     'Rigaku Saturn724 CCD'
_diffrn_measurement_method     '\w and \f scans'
_diffrn_detector_area_resol_mean     14.22
_diffrn_reflns_number     22136
_diffrn_reflns_av_R_equivalents     0.0399
_diffrn_reflns_av_sigmaI/netI     0.0756
_diffrn_reflns_theta_min     1.50
_diffrn_reflns_theta_max     27.91
_diffrn_reflns_theta_full     27.91
_diffrn_measured_fraction_theta_max     0.983
_diffrn_measured_fraction_theta_full     0.983
_diffrn_reflns_limit_h_min     -16
_diffrn_reflns_limit_h_max     16
_diffrn_reflns_limit_k_min     -16
_diffrn_reflns_limit_k_max     14
_diffrn_reflns_limit_l_min     -17
_diffrn_reflns_limit_l_max     17
_diffrn_standards_number     0
_diffrn_standards_interval_count     0
_diffrn_standards_interval_time     0
_diffrn_standards_decay_%     0
_refine_special_details
;
Refinement of <i>F</i>^2^ against ALL reflections. The weighted <i>R</i>-factor
<i>wR</i> and goodness of fit <i>S</i> are based on <i>F</i>^2^, conventional
<i>R</i>-factors <i>R</i> are based on <i>F</i>, with <i>F</i> set to zero for
negative <i>F</i>^2^. The threshold expression of <i>F</i>^2^ >
\s(<i>F</i>^2^) is used only for calculating <i>R</i>-factors(gt) <i>etc</i>.
and is not relevant to the choice of reflections for refinement.
<i>R</i>-factors based on <i>F</i>^2^ are statistically about twice as large
as those based on <i>F</i>, and <i>R</i>- factors based on ALL data will be
even larger.
;
_reflns_number_total     9949
_reflns_number_gt     7690
_reflns_threshold_expression     I>2sigma(I)
_refine_ls_structure_factor_coef     Fsqd
_refine_ls_matrix_type     full
_refine_ls_R_factor_all     0.0517
_refine_ls_R_factor_gt     0.0379
_refine_ls_wR_factor_gt     0.0632
_refine_ls_wR_factor_ref     0.0676
_refine_ls_goodness_of_fit_ref     1.017
_refine_ls_restrained_S_all     1.017
_refine_ls_number_reflns     9949
_refine_ls_number_parameters     542
_refine_ls_number_restraints     0
_refine_ls_hydrogen_treatment     constr
_refine_ls_weighting_scheme     calc
_refine_ls_weighting_details
         'calc w=1/[\s^2^(Fo^2^)+(0.0180P)^2^+0.0000P] where P=(Fo^2^+2Fc^2^)/3'
_atom_sites_solution_hydrogens     geom
_atom_sites_solution_primary     direct
_atom_sites_solution_secondary     difmap
_refine_ls_shift/su_max     0.005
_refine_ls_shift/su_mean     0.000
_refine_diff_density_max     1.073
_refine_diff_density_min     -0.958
_refine_ls_extinction_method     none
_refine_ls_extinction_coef     ?
loop_
    _atom_type_symbol
    _atom_type_description
    _atom_type_scat_dispersion_real
    _atom_type_scat_dispersion_imag
    _atom_type_scat_source
    'C' 'C' 0.0033 0.0016
                         'International Tables Vol C Tables 4.2.6.8 and 6.1.1.4'
    'H' 'H' 0.0000 0.0000
                         'International Tables Vol C Tables 4.2.6.8 and 6.1.1.4'
    'O' 'O' 0.0106 0.0060
                         'International Tables Vol C Tables 4.2.6.8 and 6.1.1.4'
    'P' 'P' 0.1023 0.0942
                         'International Tables Vol C Tables 4.2.6.8 and 6.1.1.4'
    'Fe' 'Fe' 0.3463 0.8444
                         'International Tables Vol C Tables 4.2.6.8 and 6.1.1.4'
    'Te' 'Te' -0.5308 1.6751
                         'International Tables Vol C Tables 4.2.6.8 and 6.1.1.4'
_computing_data_collection     'CrystalClear (Rigaku/MSC, 2005)'
_computing_cell_refinement     'CrystalClear (Rigaku/MSC, 2005)'
_computing_data_reduction     'CrystalClear (Rigaku/MSC, 2005)'
_computing_structure_solution     'SHELXS97 (Sheldrick, 2008)'
_computing_structure_refinement     'SHELXL97 (Sheldrick, 2008)'
_computing_molecular_graphics     'SHELXTL/PC (Sheldrick, 2008)'
_computing_publication_material     'CrystalStructure (Rigaku/MSC, 2005)'
loop_
    _atom_site_type_symbol
    _atom_site_label
    _atom_site_fract_x
    _atom_site_fract_y
    _atom_site_fract_z
    _atom_site_U_iso_or_equiv
    _atom_site_adp_type
    _atom_site_calc_flag
    _atom_site_refinement_flags
    _atom_site_occupancy
    _atom_site_symmetry_multiplicity
    _atom_site_disorder_assembly
    _atom_site_disorder_group
    Te Te1 0.691679(15) 0.758534(15) 0.266548(13) 0.01634(5) Uani d . 1 1 . .
    Fe Fe1 0.89752(3) 0.77509(3) 0.27611(3) 0.01900(10) Uani d . 1 1 . .
    Fe Fe2 0.60360(4) 0.69476(3) 0.42882(3) 0.02299(11) Uani d . 1 1 . .
    Fe Fe3 0.64378(3) 0.64786(3) 0.11779(3) 0.01782(10) Uani d . 1 1 . .
    P P1 0.00221(6) 0.76504(6) 0.75476(5) 0.01717(17) Uani d . 1 1 . .
    O O1 0.88942(18) 0.78268(17) 0.49180(15) 0.0343(6) Uani d . 1 1 . .
    O O2 1.13180(19) 0.79072(19) 0.27970(18) 0.0438(6) Uani d . 1 1 . .
    O O3 0.93297(18) 0.56280(17) 0.18610(16) 0.0358(6) Uani d . 1 1 . .
    O O4 0.87619(18) 0.96158(18) 0.14596(17) 0.0397(6) Uani d . 1 1 . .
    O O5 0.7700(2) 0.51627(18) 0.42636(16) 0.0406(6) Uani d . 1 1 . .
    O O6 0.65189(19) 0.88384(18) 0.54154(16) 0.0389(6) Uani d . 1 1 . .
    O O7 0.5086(2) 0.6040(2) 0.60572(18) 0.0514(7) Uani d . 1 1 . .
    O O8 0.3964(2) 0.6788(3) 0.33252(19) 0.0706(10) Uani d . 1 1 . .
    O O9 0.42183(19) 0.74524(18) 0.11968(17) 0.0396(6) Uani d . 1 1 . .
    O O10 0.60419(18) 0.52660(16) -0.05756(15) 0.0322(6) Uani d . 1 1 . .
    O O11 0.81703(19) 0.74332(18) 0.00161(15) 0.0378(6) Uani d . 1 1 . .
    O O12 0.68476(19) 0.44626(17) 0.22563(16) 0.0370(6) Uani d . 1 1 . .
    C C1 0.8880(2) 0.7808(2) 0.4075(2) 0.0249(7) Uani d . 1 1 . .
    C C2 1.0394(3) 0.7854(2) 0.2783(2) 0.0278(7) Uani d . 1 1 . .
    C C3 0.9171(2) 0.6449(2) 0.2214(2) 0.0242(7) Uani d . 1 1 . .
    C C4 0.8830(2) 0.8892(3) 0.1975(2) 0.0261(7) Uani d . 1 1 . .
    C C5 0.7045(3) 0.5864(3) 0.4247(2) 0.0289(8) Uani d . 1 1 . .
    C C6 0.6334(3) 0.8114(3) 0.4946(2) 0.0288(8) Uani d . 1 1 . .
    C C7 0.5452(3) 0.6398(3) 0.5365(2) 0.0330(8) Uani d . 1 1 . .
    C C8 0.4788(3) 0.6861(3) 0.3673(2) 0.0387(9) Uani d . 1 1 . .
    C C9 0.5090(3) 0.7069(2) 0.1223(2) 0.0261(7) Uani d . 1 1 . .
    C C10 0.6190(2) 0.5735(2) 0.0122(2) 0.0238(7) Uani d . 1 1 . .
    C C11 0.7505(3) 0.7075(2) 0.0494(2) 0.0250(7) Uani d . 1 1 . .
    C C12 0.6694(2) 0.5273(2) 0.1866(2) 0.0245(7) Uani d . 1 1 . .
    C C13 0.6250(2) 0.9165(2) 0.2345(2) 0.0173(6) Uani d . 1 1 . .
    C C14 0.6116(3) 0.9927(2) 0.3076(2) 0.0335(8) Uani d . 1 1 . .
    H H14 0.6314 0.9749 0.3726 0.040 Uiso calc R 1 1 . .
    C C15 0.5699(3) 1.0939(2) 0.2870(2) 0.0327(8) Uani d . 1 1 . .
    H H15 0.5621 1.1452 0.3382 0.039 Uiso calc R 1 1 . .
    C C16 0.5388(2) 1.1234(2) 0.1926(2) 0.0247(7) Uani d . 1 1 . .
    C C17 0.5556(3) 1.0475(2) 0.1210(2) 0.0298(8) Uani d . 1 1 . .
    H H17 0.5372 1.0655 0.0556 0.036 Uiso calc R 1 1 . .
    C C18 0.5986(3) 0.9451(2) 0.1406(2) 0.0292(8) Uani d . 1 1 . .
    H H18 0.6098 0.8946 0.0888 0.035 Uiso calc R 1 1 . .
    C C19 0.4883(3) 1.2327(2) 0.1721(2) 0.0365(8) Uani d . 1 1 . .
    H H19A 0.4686 1.2373 0.1031 0.055 Uiso calc R 1 1 . .
    H H19B 0.5403 1.2862 0.1853 0.055 Uiso calc R 1 1 . .
    H H19C 0.4232 1.2460 0.2145 0.055 Uiso calc R 1 1 . .
    C C20 -0.0707(2) 0.6535(2) 0.71677(19) 0.0179(6) Uani d . 1 1 . .
    C C21 -0.1683(2) 0.6338(2) 0.7639(2) 0.0269(7) Uani d . 1 1 . .
    H H21 -0.1978 0.6810 0.8138 0.032 Uiso calc R 1 1 . .
    C C22 -0.2239(3) 0.5452(3) 0.7388(2) 0.0307(8) Uani d . 1 1 . .
    H H22 -0.2914 0.5325 0.7707 0.037 Uiso calc R 1 1 . .
    C C23 -0.1801(3) 0.4762(2) 0.6671(2) 0.0299(8) Uani d . 1 1 . .
    H H23 -0.2173 0.4153 0.6503 0.036 Uiso calc R 1 1 . .
    C C24 -0.0828(3) 0.4949(2) 0.6195(2) 0.0283(8) Uani d . 1 1 . .
    H H24 -0.0536 0.4474 0.5698 0.034 Uiso calc R 1 1 . .
    C C25 -0.0275(2) 0.5836(2) 0.6444(2) 0.0236(7) Uani d . 1 1 . .
    H H25 0.0397 0.5963 0.6120 0.028 Uiso calc R 1 1 . .
    C C26 -0.0972(2) 0.8696(2) 0.7888(2) 0.0183(6) Uani d . 1 1 . .
    C C27 -0.1827(2) 0.8945(2) 0.7263(2) 0.0246(7) Uani d . 1 1 . .
    H H27 -0.1860 0.8580 0.6656 0.030 Uiso calc R 1 1 . .
    C C28 -0.2623(2) 0.9723(2) 0.7529(2) 0.0281(7) Uani d . 1 1 . .
    H H28 -0.3203 0.9898 0.7107 0.034 Uiso calc R 1 1 . .
    C C29 -0.2568(3) 1.0245(2) 0.8419(2) 0.0287(8) Uani d . 1 1 . .
    H H29 -0.3117 1.0776 0.8607 0.034 Uiso calc R 1 1 . .
    C C30 -0.1730(3) 1.0004(2) 0.9032(2) 0.0285(8) Uani d . 1 1 . .
    H H30 -0.1702 1.0373 0.9637 0.034 Uiso calc R 1 1 . .
    C C31 -0.0921(2) 0.9225(2) 0.8776(2) 0.0212(7) Uani d . 1 1 . .
    H H31 -0.0343 0.9056 0.9203 0.025 Uiso calc R 1 1 . .
    C C32 0.0834(2) 0.7279(2) 0.85719(19) 0.0171(6) Uani d . 1 1 . .
    C C33 0.0495(2) 0.6507(2) 0.9234(2) 0.0221(7) Uani d . 1 1 . .
    H H33 -0.0150 0.6157 0.9128 0.027 Uiso calc R 1 1 . .
    C C34 0.1104(3) 0.6253(2) 1.0050(2) 0.0266(7) Uani d . 1 1 . .
    H H34 0.0883 0.5717 1.0494 0.032 Uiso calc R 1 1 . .
    C C35 0.2029(2) 0.6774(2) 1.0217(2) 0.0263(7) Uani d . 1 1 . .
    H H35 0.2439 0.6606 1.0779 0.032 Uiso calc R 1 1 . .
    C C36 0.2357(2) 0.7546(2) 0.9557(2) 0.0234(7) Uani d . 1 1 . .
    H H36 0.2994 0.7904 0.9671 0.028 Uiso calc R 1 1 . .
    C C37 0.1771(2) 0.7798(2) 0.8741(2) 0.0209(7) Uani d . 1 1 . .
    H H37 0.2004 0.8325 0.8293 0.025 Uiso calc R 1 1 . .
    C C38 0.0915(2) 0.8065(2) 0.65763(19) 0.0178(6) Uani d . 1 1 . .
    C C39 0.1806(2) 0.7382(2) 0.6292(2) 0.0236(7) Uani d . 1 1 . .
    H H39 0.1950 0.6730 0.6633 0.028 Uiso calc R 1 1 . .
    C C40 0.2480(3) 0.7657(3) 0.5512(2) 0.0289(8) Uani d . 1 1 . .
    H H40 0.3077 0.7186 0.5308 0.035 Uiso calc R 1 1 . .
    C C41 0.2285(3) 0.8614(3) 0.5029(2) 0.0316(8) Uani d . 1 1 . .
    H H41 0.2741 0.8791 0.4484 0.038 Uiso calc R 1 1 . .
    C C42 0.1435(3) 0.9315(2) 0.5329(2) 0.0266(7) Uani d . 1 1 . .
    H H42 0.1324 0.9987 0.5014 0.032 Uiso calc R 1 1 . .
    C C43 0.0741(2) 0.9031(2) 0.6099(2) 0.0219(7) Uani d . 1 1 . .
    H H43 0.0144 0.9504 0.6298 0.026 Uiso calc R 1 1 . .
loop_
    _atom_site_aniso_label
    _atom_site_aniso_U_11
    _atom_site_aniso_U_22
    _atom_site_aniso_U_33
    _atom_site_aniso_U_12
    _atom_site_aniso_U_13
    _atom_site_aniso_U_23
    Te1 0.01614(11) 0.01721(11) 0.01579(10) -0.00058(8) -0.00307(7) -0.00083(7)
    Fe1 0.0173(2) 0.0202(2) 0.0198(2) -0.00153(19) -0.00379(18) 0.00052(17)
    Fe2 0.0226(3) 0.0266(3) 0.0199(2) -0.0029(2) -0.00044(19) 0.00009(18)
    Fe3 0.0196(2) 0.0169(2) 0.0172(2) -0.00067(18) -0.00419(17) -0.00139(17)
    P1 0.0166(4) 0.0184(4) 0.0164(4) 0.0003(3) -0.0012(3) -0.0007(3)
    O1 0.0375(15) 0.0433(15) 0.0229(13) -0.0049(11) -0.0083(11) -0.0015(10)
    O2 0.0220(14) 0.0529(17) 0.0578(17) -0.0086(12) -0.0094(12) 0.0114(13)
    O3 0.0358(15) 0.0288(14) 0.0419(15) 0.0091(11) -0.0081(11) -0.0114(11)
    O4 0.0329(15) 0.0355(15) 0.0523(16) -0.0102(11) -0.0097(12) 0.0227(12)
    O5 0.0505(17) 0.0358(15) 0.0338(14) 0.0138(13) -0.0083(12) -0.0006(11)
    O6 0.0508(17) 0.0374(15) 0.0287(13) -0.0038(12) -0.0020(11) -0.0077(11)
    O7 0.0589(19) 0.0588(18) 0.0367(15) -0.0127(14) 0.0124(13) 0.0067(13)
    O8 0.0275(17) 0.141(3) 0.0466(18) -0.0261(18) -0.0046(14) 0.0042(18)
    O9 0.0290(15) 0.0432(16) 0.0461(15) 0.0111(12) -0.0155(11) -0.0121(12)
    O10 0.0366(14) 0.0345(14) 0.0261(12) -0.0049(11) -0.0041(10) -0.0121(10)
    O11 0.0463(16) 0.0428(15) 0.0258(13) -0.0200(12) 0.0076(12) 0.0010(11)
    O12 0.0557(17) 0.0238(14) 0.0312(13) 0.0028(12) -0.0083(12) 0.0037(10)
    C1 0.0196(18) 0.0237(18) 0.0317(19) -0.0018(14) -0.0059(14) -0.0020(14)
    C2 0.031(2) 0.0255(19) 0.0273(18) -0.0022(15) -0.0034(15) 0.0033(13)
    C3 0.0202(18) 0.0293(19) 0.0233(17) 0.0009(14) -0.0052(13) 0.0032(13)
    C4 0.0176(17) 0.030(2) 0.0316(18) -0.0047(14) -0.0055(14) -0.0006(14)
    C5 0.038(2) 0.028(2) 0.0214(17) -0.0037(16) -0.0011(15) 0.0017(14)
    C6 0.030(2) 0.033(2) 0.0238(18) -0.0021(16) -0.0001(14) -0.0022(14)
    C7 0.032(2) 0.037(2) 0.0293(19) -0.0058(16) 0.0022(16) 0.0002(15)
    C8 0.029(2) 0.061(3) 0.0265(19) -0.0095(19) 0.0018(16) 0.0038(17)
    C9 0.030(2) 0.0238(18) 0.0248(17) -0.0021(15) -0.0089(14) -0.0071(13)
    C10 0.0209(17) 0.0219(18) 0.0287(18) -0.0015(14) -0.0020(14) 0.0003(13)
    C11 0.034(2) 0.0257(18) 0.0162(16) -0.0022(15) -0.0055(14) -0.0057(13)
    C12 0.0256(19) 0.0279(19) 0.0201(16) 0.0009(15) -0.0046(13) -0.0074(14)
    C13 0.0113(15) 0.0140(16) 0.0261(16) 0.0032(12) -0.0032(12) 0.0011(12)
    C14 0.051(2) 0.0256(19) 0.0227(18) 0.0107(17) -0.0064(16) -0.0038(14)
    C15 0.049(2) 0.0210(19) 0.0268(18) 0.0114(16) -0.0013(16) -0.0059(14)
    C16 0.0188(17) 0.0211(18) 0.0343(19) 0.0000(14) -0.0024(14) 0.0043(14)
    C17 0.042(2) 0.0213(18) 0.0274(18) -0.0015(15) -0.0150(15) 0.0055(13)
    C18 0.044(2) 0.0194(18) 0.0249(17) -0.0003(15) -0.0115(15) -0.0025(13)
    C19 0.038(2) 0.030(2) 0.041(2) 0.0018(16) -0.0048(17) 0.0037(16)
    C20 0.0180(16) 0.0189(16) 0.0167(15) 0.0018(13) -0.0057(12) 0.0002(11)
    C21 0.0259(19) 0.034(2) 0.0211(17) -0.0023(15) 0.0013(14) -0.0084(14)
    C22 0.0251(19) 0.040(2) 0.0285(18) -0.0105(16) -0.0006(14) 0.0002(15)
    C23 0.039(2) 0.0277(19) 0.0253(18) -0.0120(16) -0.0103(15) 0.0010(14)
    C24 0.036(2) 0.0248(19) 0.0246(17) -0.0032(15) -0.0029(15) -0.0038(13)
    C25 0.0254(18) 0.0257(18) 0.0197(16) -0.0021(14) -0.0003(13) 0.0003(13)
    C26 0.0179(17) 0.0172(16) 0.0194(15) 0.0015(13) 0.0012(12) 0.0002(12)
    C27 0.0257(19) 0.0254(18) 0.0224(17) 0.0015(14) -0.0011(13) -0.0022(13)
    C28 0.0179(18) 0.034(2) 0.0315(19) 0.0045(15) -0.0039(14) 0.0028(14)
    C29 0.0232(19) 0.0237(18) 0.038(2) 0.0076(14) 0.0042(15) -0.0005(14)
    C30 0.033(2) 0.0241(19) 0.0280(18) 0.0014(15) 0.0013(15) -0.0046(14)
    C31 0.0183(17) 0.0233(17) 0.0223(16) -0.0017(13) -0.0019(13) -0.0024(12)
    C32 0.0167(16) 0.0176(16) 0.0163(15) 0.0040(13) -0.0019(12) -0.0036(11)
    C33 0.0204(17) 0.0238(18) 0.0225(16) -0.0020(14) -0.0040(13) 0.0017(13)
    C34 0.033(2) 0.0241(18) 0.0227(17) -0.0004(15) -0.0017(14) 0.0064(13)
    C35 0.0291(19) 0.0281(19) 0.0216(17) 0.0041(15) -0.0104(14) -0.0010(13)
    C36 0.0181(17) 0.0276(19) 0.0247(17) -0.0001(14) -0.0040(13) -0.0046(13)
    C37 0.0204(17) 0.0198(17) 0.0224(16) 0.0004(13) -0.0015(13) -0.0015(12)
    C38 0.0194(17) 0.0188(16) 0.0153(14) -0.0015(13) -0.0017(12) 0.0004(11)
    C39 0.0239(18) 0.0225(18) 0.0242(17) 0.0006(14) 0.0003(13) 0.0017(13)
    C40 0.0233(19) 0.031(2) 0.0320(19) 0.0019(15) 0.0075(14) -0.0012(15)
    C41 0.035(2) 0.035(2) 0.0251(18) -0.0067(17) 0.0068(15) 0.0031(14)
    C42 0.033(2) 0.0200(18) 0.0273(18) -0.0035(15) -0.0027(14) 0.0065(13)
    C43 0.0210(17) 0.0195(17) 0.0249(17) 0.0022(13) -0.0038(13) -0.0030(12)
_geom_special_details
;
All e.s.d.'s (except the e.s.d. in the dihedral angle between two l.s. planes)
are estimated using the full covariance matrix. The cell e.s.d.'s are taken
into account individually in the estimation of e.s.d.'s in distances, angles
and torsion angles; correlations between e.s.d.'s in cell parameters are only
used when they are defined by crystal symmetry. An approximate (isotropic)
treatment of cell e.s.d.'s is used for estimating e.s.d.'s involving l.s.
planes.
;
loop_
    _geom_bond_atom_site_label_1
    _geom_bond_atom_site_label_2
    _geom_bond_site_symmetry_2
    _geom_bond_distance
    _geom_bond_publ_flag
    Te1 C13 . 2.148(3) ?
    Te1 Fe3 . 2.5693(11) ?
    Te1 Fe1 . 2.5754(14) ?
    Te1 Fe2 . 2.5780(12) ?
    Fe1 C2 . 1.769(4) ?
    Fe1 C4 . 1.790(3) ?
    Fe1 C1 . 1.791(3) ?
    Fe1 C3 . 1.797(3) ?
    Fe2 C7 . 1.770(3) ?
    Fe2 C6 . 1.784(3) ?
    Fe2 C5 . 1.786(4) ?
    Fe2 C8 . 1.792(4) ?
    Fe3 C10 . 1.765(3) ?
    Fe3 C9 . 1.780(3) ?
    Fe3 C11 . 1.790(3) ?
    Fe3 C12 . 1.794(3) ?
    P1 C26 . 1.791(3) ?
    P1 C38 . 1.791(3) ?
    P1 C32 . 1.791(3) ?
    P1 C20 . 1.801(3) ?
    O1 C1 . 1.150(3) ?
    O2 C2 . 1.150(4) ?
    O3 C3 . 1.142(3) ?
    O4 C4 . 1.147(4) ?
    O5 C5 . 1.158(4) ?
    O6 C6 . 1.154(3) ?
    O7 C7 . 1.136(4) ?
    O8 C8 . 1.148(4) ?
    O9 C9 . 1.153(4) ?
    O10 C10 . 1.146(3) ?
    O11 C11 . 1.145(3) ?
    O12 C12 . 1.155(3) ?
    C13 C18 . 1.372(4) ?
    C13 C14 . 1.382(4) ?
    C14 C15 . 1.371(4) ?
    C14 H14 . 0.9500 ?
    C15 C16 . 1.397(4) ?
    C15 H15 . 0.9500 ?
    C16 C17 . 1.367(4) ?
    C16 C19 . 1.501(4) ?
    C17 C18 . 1.389(4) ?
    C17 H17 . 0.9500 ?
    C18 H18 . 0.9500 ?
    C19 H19A . 0.9800 ?
    C19 H19B . 0.9800 ?
    C19 H19C . 0.9800 ?
    C20 C21 . 1.384(4) ?
    C20 C25 . 1.391(4) ?
    C21 C22 . 1.395(4) ?
    C21 H21 . 0.9500 ?
    C22 C23 . 1.382(4) ?
    C22 H22 . 0.9500 ?
    C23 C24 . 1.380(4) ?
    C23 H23 . 0.9500 ?
    C24 C25 . 1.392(4) ?
    C24 H24 . 0.9500 ?
    C25 H25 . 0.9500 ?
    C26 C31 . 1.388(4) ?
    C26 C27 . 1.401(4) ?
    C27 C28 . 1.381(4) ?
    C27 H27 . 0.9500 ?
    C28 C29 . 1.386(4) ?
    C28 H28 . 0.9500 ?
    C29 C30 . 1.372(4) ?
    C29 H29 . 0.9500 ?
    C30 C31 . 1.390(4) ?
    C30 H30 . 0.9500 ?
    C31 H31 . 0.9500 ?
    C32 C37 . 1.392(4) ?
    C32 C33 . 1.396(4) ?
    C33 C34 . 1.390(4) ?
    C33 H33 . 0.9500 ?
    C34 C35 . 1.380(4) ?
    C34 H34 . 0.9500 ?
    C35 C36 . 1.391(4) ?
    C35 H35 . 0.9500 ?
    C36 C37 . 1.373(4) ?
    C36 H36 . 0.9500 ?
    C37 H37 . 0.9500 ?
    C38 C43 . 1.382(4) ?
    C38 C39 . 1.397(4) ?
    C39 C40 . 1.384(4) ?
    C39 H39 . 0.9500 ?
    C40 C41 . 1.380(4) ?
    C40 H40 . 0.9500 ?
    C41 C42 . 1.378(4) ?
    C41 H41 . 0.9500 ?
    C42 C43 . 1.392(4) ?
    C42 H42 . 0.9500 ?
    C43 H43 . 0.9500 ?
loop_
    _geom_angle_atom_site_label_1
    _geom_angle_atom_site_label_2
    _geom_angle_atom_site_label_3
    _geom_angle_site_symmetry_1
    _geom_angle_site_symmetry_3
    _geom_angle
    _geom_angle_publ_flag
    C13 Te1 Fe3 . . 103.91(8) ?
    C13 Te1 Fe1 . . 105.46(8) ?
    Fe3 Te1 Fe1 . . 112.05(2) ?
    C13 Te1 Fe2 . . 108.79(8) ?
    Fe3 Te1 Fe2 . . 112.82(4) ?
    Fe1 Te1 Fe2 . . 113.06(3) ?
    C2 Fe1 C4 . . 91.25(14) ?
    C2 Fe1 C1 . . 90.42(14) ?
    C4 Fe1 C1 . . 124.22(14) ?
    C2 Fe1 C3 . . 90.69(14) ?
    C4 Fe1 C3 . . 118.77(14) ?
    C1 Fe1 C3 . . 116.96(14) ?
    C2 Fe1 Te1 . . 178.03(10) ?
    C4 Fe1 Te1 . . 87.96(10) ?
    C1 Fe1 Te1 . . 91.52(10) ?
    C3 Fe1 Te1 . . 88.11(10) ?
    C7 Fe2 C6 . . 90.84(15) ?
    C7 Fe2 C5 . . 89.61(15) ?
    C6 Fe2 C5 . . 117.33(15) ?
    C7 Fe2 C8 . . 90.40(16) ?
    C6 Fe2 C8 . . 121.94(16) ?
    C5 Fe2 C8 . . 120.73(16) ?
    C7 Fe2 Te1 . . 175.13(11) ?
    C6 Fe2 Te1 . . 93.60(10) ?
    C5 Fe2 Te1 . . 86.58(10) ?
    C8 Fe2 Te1 . . 88.95(11) ?
    C10 Fe3 C9 . . 91.86(14) ?
    C10 Fe3 C11 . . 88.46(13) ?
    C9 Fe3 C11 . . 121.47(15) ?
    C10 Fe3 C12 . . 90.79(14) ?
    C9 Fe3 C12 . . 117.38(14) ?
    C11 Fe3 C12 . . 121.14(14) ?
    C10 Fe3 Te1 . . 176.36(10) ?
    C9 Fe3 Te1 . . 90.85(9) ?
    C11 Fe3 Te1 . . 88.05(9) ?
    C12 Fe3 Te1 . . 90.11(10) ?
    C26 P1 C38 . . 111.26(13) ?
    C26 P1 C32 . . 110.38(13) ?
    C38 P1 C32 . . 107.57(14) ?
    C26 P1 C20 . . 106.86(14) ?
    C38 P1 C20 . . 110.75(13) ?
    C32 P1 C20 . . 110.05(13) ?
    O1 C1 Fe1 . . 175.3(3) ?
    O2 C2 Fe1 . . 179.2(3) ?
    O3 C3 Fe1 . . 177.8(3) ?
    O4 C4 Fe1 . . 178.3(3) ?
    O5 C5 Fe2 . . 177.1(3) ?
    O6 C6 Fe2 . . 176.4(3) ?
    O7 C7 Fe2 . . 179.3(4) ?
    O8 C8 Fe2 . . 176.4(3) ?
    O9 C9 Fe3 . . 176.3(3) ?
    O10 C10 Fe3 . . 178.6(3) ?
    O11 C11 Fe3 . . 176.6(3) ?
    O12 C12 Fe3 . . 175.7(3) ?
    C18 C13 C14 . . 118.6(3) ?
    C18 C13 Te1 . . 120.9(2) ?
    C14 C13 Te1 . . 120.5(2) ?
    C15 C14 C13 . . 120.5(3) ?
    C15 C14 H14 . . 119.7 ?
    C13 C14 H14 . . 119.7 ?
    C14 C15 C16 . . 121.7(3) ?
    C14 C15 H15 . . 119.1 ?
    C16 C15 H15 . . 119.1 ?
    C17 C16 C15 . . 116.7(3) ?
    C17 C16 C19 . . 122.1(3) ?
    C15 C16 C19 . . 121.2(3) ?
    C16 C17 C18 . . 122.2(3) ?
    C16 C17 H17 . . 118.9 ?
    C18 C17 H17 . . 118.9 ?
    C13 C18 C17 . . 120.2(3) ?
    C13 C18 H18 . . 119.9 ?
    C17 C18 H18 . . 119.9 ?
    C16 C19 H19A . . 109.5 ?
    C16 C19 H19B . . 109.5 ?
    H19A C19 H19B . . 109.5 ?
    C16 C19 H19C . . 109.5 ?
    H19A C19 H19C . . 109.5 ?
    H19B C19 H19C . . 109.5 ?
    C21 C20 C25 . . 119.5(3) ?
    C21 C20 P1 . . 119.4(2) ?
    C25 C20 P1 . . 121.0(2) ?
    C20 C21 C22 . . 120.5(3) ?
    C20 C21 H21 . . 119.8 ?
    C22 C21 H21 . . 119.8 ?
    C23 C22 C21 . . 119.4(3) ?
    C23 C22 H22 . . 120.3 ?
    C21 C22 H22 . . 120.3 ?
    C24 C23 C22 . . 120.6(3) ?
    C24 C23 H23 . . 119.7 ?
    C22 C23 H23 . . 119.7 ?
    C23 C24 C25 . . 119.9(3) ?
    C23 C24 H24 . . 120.1 ?
    C25 C24 H24 . . 120.1 ?
    C20 C25 C24 . . 120.1(3) ?
    C20 C25 H25 . . 120.0 ?
    C24 C25 H25 . . 120.0 ?
    C31 C26 C27 . . 120.3(3) ?
    C31 C26 P1 . . 120.6(2) ?
    C27 C26 P1 . . 119.1(2) ?
    C28 C27 C26 . . 119.9(3) ?
    C28 C27 H27 . . 120.0 ?
    C26 C27 H27 . . 120.0 ?
    C27 C28 C29 . . 119.4(3) ?
    C27 C28 H28 . . 120.3 ?
    C29 C28 H28 . . 120.3 ?
    C30 C29 C28 . . 120.8(3) ?
    C30 C29 H29 . . 119.6 ?
    C28 C29 H29 . . 119.6 ?
    C29 C30 C31 . . 120.6(3) ?
    C29 C30 H30 . . 119.7 ?
    C31 C30 H30 . . 119.7 ?
    C26 C31 C30 . . 118.9(3) ?
    C26 C31 H31 . . 120.5 ?
    C30 C31 H31 . . 120.5 ?
    C37 C32 C33 . . 119.8(3) ?
    C37 C32 P1 . . 120.3(2) ?
    C33 C32 P1 . . 119.9(2) ?
    C34 C33 C32 . . 119.7(3) ?
    C34 C33 H33 . . 120.2 ?
    C32 C33 H33 . . 120.2 ?
    C35 C34 C33 . . 120.3(3) ?
    C35 C34 H34 . . 119.9 ?
    C33 C34 H34 . . 119.9 ?
    C34 C35 C36 . . 119.6(3) ?
    C34 C35 H35 . . 120.2 ?
    C36 C35 H35 . . 120.2 ?
    C37 C36 C35 . . 120.8(3) ?
    C37 C36 H36 . . 119.6 ?
    C35 C36 H36 . . 119.6 ?
    C36 C37 C32 . . 119.8(3) ?
    C36 C37 H37 . . 120.1 ?
    C32 C37 H37 . . 120.1 ?
    C43 C38 C39 . . 119.5(3) ?
    C43 C38 P1 . . 122.0(2) ?
    C39 C38 P1 . . 118.5(2) ?
    C40 C39 C38 . . 119.8(3) ?
    C40 C39 H39 . . 120.1 ?
    C38 C39 H39 . . 120.1 ?
    C41 C40 C39 . . 120.1(3) ?
    C41 C40 H40 . . 119.9 ?
    C39 C40 H40 . . 119.9 ?
    C42 C41 C40 . . 120.6(3) ?
    C42 C41 H41 . . 119.7 ?
    C40 C41 H41 . . 119.7 ?
    C41 C42 C43 . . 119.5(3) ?
    C41 C42 H42 . . 120.3 ?
    C43 C42 H42 . . 120.3 ?
    C38 C43 C42 . . 120.4(3) ?
    C38 C43 H43 . . 119.8 ?
    C42 C43 H43 . . 119.8 ?
loop_
    _geom_torsion_atom_site_label_1
    _geom_torsion_atom_site_label_2
    _geom_torsion_atom_site_label_3
    _geom_torsion_atom_site_label_4
    _geom_torsion_site_symmetry_1
    _geom_torsion_site_symmetry_2
    _geom_torsion_site_symmetry_3
    _geom_torsion_site_symmetry_4
    _geom_torsion
    _geom_torsion_publ_flag
    C13 Te1 Fe1 C2 . . . . -92(3) ?
    Fe3 Te1 Fe1 C2 . . . . 21(3) ?
    Fe2 Te1 Fe1 C2 . . . . 150(3) ?
    C13 Te1 Fe1 C4 . . . . -25.31(12) ?
    Fe3 Te1 Fe1 C4 . . . . 87.09(10) ?
    Fe2 Te1 Fe1 C4 . . . . -144.06(10) ?
    C13 Te1 Fe1 C1 . . . . 98.89(12) ?
    Fe3 Te1 Fe1 C1 . . . . -148.71(10) ?
    Fe2 Te1 Fe1 C1 . . . . -19.86(10) ?
    C13 Te1 Fe1 C3 . . . . -144.19(12) ?
    Fe3 Te1 Fe1 C3 . . . . -31.79(10) ?
    Fe2 Te1 Fe1 C3 . . . . 97.06(10) ?
    C13 Te1 Fe2 C7 . . . . 152.3(14) ?
    Fe3 Te1 Fe2 C7 . . . . 37.5(14) ?
    Fe1 Te1 Fe2 C7 . . . . -90.9(14) ?
    C13 Te1 Fe2 C6 . . . . -52.05(14) ?
    Fe3 Te1 Fe2 C6 . . . . -166.80(11) ?
    Fe1 Te1 Fe2 C6 . . . . 64.75(11) ?
    C13 Te1 Fe2 C5 . . . . -169.24(13) ?
    Fe3 Te1 Fe2 C5 . . . . 76.01(11) ?
    Fe1 Te1 Fe2 C5 . . . . -52.45(11) ?
    C13 Te1 Fe2 C8 . . . . 69.89(14) ?
    Fe3 Te1 Fe2 C8 . . . . -44.86(12) ?
    Fe1 Te1 Fe2 C8 . . . . -173.31(12) ?
    C13 Te1 Fe3 C10 . . . . 92.7(16) ?
    Fe1 Te1 Fe3 C10 . . . . -20.6(16) ?
    Fe2 Te1 Fe3 C10 . . . . -149.6(16) ?
    C13 Te1 Fe3 C9 . . . . -45.43(13) ?
    Fe1 Te1 Fe3 C9 . . . . -158.79(10) ?
    Fe2 Te1 Fe3 C9 . . . . 72.23(11) ?
    C13 Te1 Fe3 C11 . . . . 76.03(13) ?
    Fe1 Te1 Fe3 C11 . . . . -37.33(10) ?
    Fe2 Te1 Fe3 C11 . . . . -166.31(10) ?
    C13 Te1 Fe3 C12 . . . . -162.81(12) ?
    Fe1 Te1 Fe3 C12 . . . . 83.83(10) ?
    Fe2 Te1 Fe3 C12 . . . . -45.15(10) ?
    C2 Fe1 C1 O1 . . . . -18(3) ?
    C4 Fe1 C1 O1 . . . . -110(3) ?
    C3 Fe1 C1 O1 . . . . 73(3) ?
    Te1 Fe1 C1 O1 . . . . 161(3) ?
    C4 Fe1 C2 O2 . . . . -141(19) ?
    C1 Fe1 C2 O2 . . . . 95(19) ?
    C3 Fe1 C2 O2 . . . . -22(19) ?
    Te1 Fe1 C2 O2 . . . .  -7E1(2)
                                  ?
    C2 Fe1 C3 O3 . . . . -11(7) ?
    C4 Fe1 C3 O3 . . . . 80(7) ?
    C1 Fe1 C3 O3 . . . . -102(7) ?
    Te1 Fe1 C3 O3 . . . . 167(7) ?
    C2 Fe1 C4 O4 . . . . 35(10) ?
    C1 Fe1 C4 O4 . . . . 126(10) ?
    C3 Fe1 C4 O4 . . . . -57(10) ?
    Te1 Fe1 C4 O4 . . . . -143(10) ?
    C7 Fe2 C5 O5 . . . . -36(6) ?
    C6 Fe2 C5 O5 . . . . 55(6) ?
    C8 Fe2 C5 O5 . . . . -126(6) ?
    Te1 Fe2 C5 O5 . . . . 147(6) ?
    C7 Fe2 C6 O6 . . . . 17(5) ?
    C5 Fe2 C6 O6 . . . . -73(5) ?
    C8 Fe2 C6 O6 . . . . 108(5) ?
    Te1 Fe2 C6 O6 . . . . -161(5) ?
    C6 Fe2 C7 O7 . . . .  -9E1(3)
                                 ?
    C5 Fe2 C7 O7 . . . .  2E1(3)
                                ?
    C8 Fe2 C7 O7 . . . .  14E1(3)
                                 ?
    Te1 Fe2 C7 O7 . . . .  6E1(3)
                                 ?
    C7 Fe2 C8 O8 . . . . 5(6) ?
    C6 Fe2 C8 O8 . . . . -86(6) ?
    C5 Fe2 C8 O8 . . . . 95(6) ?
    Te1 Fe2 C8 O8 . . . .  -18E1(10)
                                    ?
    C10 Fe3 C9 O9 . . . . -36(4) ?
    C11 Fe3 C9 O9 . . . . 53(4) ?
    C12 Fe3 C9 O9 . . . . -128(4) ?
    Te1 Fe3 C9 O9 . . . . 141(4) ?
    C9 Fe3 C10 O10 . . . . 108(13) ?
    C11 Fe3 C10 O10 . . . . -13(13) ?
    C12 Fe3 C10 O10 . . . . -134(13) ?
    Te1 Fe3 C10 O10 . . . . -30(14) ?
    C10 Fe3 C11 O11 . . . . 9(5) ?
    C9 Fe3 C11 O11 . . . . -83(5) ?
    C12 Fe3 C11 O11 . . . . 99(5) ?
    Te1 Fe3 C11 O11 . . . . -172(5) ?
    C10 Fe3 C12 O12 . . . . 1(4) ?
    C9 Fe3 C12 O12 . . . . 93(4) ?
    C11 Fe3 C12 O12 . . . . -88(4) ?
    Te1 Fe3 C12 O12 . . . . -176(4) ?
    Fe3 Te1 C13 C18 . . . . -18.1(3) ?
    Fe1 Te1 C13 C18 . . . . 99.9(2) ?
    Fe2 Te1 C13 C18 . . . . -138.6(2) ?
    Fe3 Te1 C13 C14 . . . . 164.4(2) ?
    Fe1 Te1 C13 C14 . . . . -77.6(2) ?
    Fe2 Te1 C13 C14 . . . . 44.0(2) ?
    C18 C13 C14 C15 . . . . 1.8(5) ?
    Te1 C13 C14 C15 . . . . 179.4(3) ?
    C13 C14 C15 C16 . . . . 0.6(5) ?
    C14 C15 C16 C17 . . . . -2.3(5) ?
    C14 C15 C16 C19 . . . . 177.0(3) ?
    C15 C16 C17 C18 . . . . 1.7(5) ?
    C19 C16 C17 C18 . . . . -177.6(3) ?
    C14 C13 C18 C17 . . . . -2.4(5) ?
    Te1 C13 C18 C17 . . . . -180.0(2) ?
    C16 C17 C18 C13 . . . . 0.6(5) ?
    C26 P1 C20 C21 . . . . -35.4(3) ?
    C38 P1 C20 C21 . . . . -156.8(2) ?
    C32 P1 C20 C21 . . . . 84.4(3) ?
    C26 P1 C20 C25 . . . . 148.0(2) ?
    C38 P1 C20 C25 . . . . 26.7(3) ?
    C32 P1 C20 C25 . . . . -92.2(3) ?
    C25 C20 C21 C22 . . . . -0.5(5) ?
    P1 C20 C21 C22 . . . . -177.2(3) ?
    C20 C21 C22 C23 . . . . 0.8(5) ?
    C21 C22 C23 C24 . . . . -0.8(5) ?
    C22 C23 C24 C25 . . . . 0.6(5) ?
    C21 C20 C25 C24 . . . . 0.3(5) ?
    P1 C20 C25 C24 . . . . 176.9(2) ?
    C23 C24 C25 C20 . . . . -0.4(5) ?
    C38 P1 C26 C31 . . . . -108.6(2) ?
    C32 P1 C26 C31 . . . . 10.7(3) ?
    C20 P1 C26 C31 . . . . 130.4(2) ?
    C38 P1 C26 C27 . . . . 74.0(3) ?
    C32 P1 C26 C27 . . . . -166.6(2) ?
    C20 P1 C26 C27 . . . . -47.0(3) ?
    C31 C26 C27 C28 . . . . 0.3(4) ?
    P1 C26 C27 C28 . . . . 177.6(2) ?
    C26 C27 C28 C29 . . . . -0.4(5) ?
    C27 C28 C29 C30 . . . . 0.5(5) ?
    C28 C29 C30 C31 . . . . -0.4(5) ?
    C27 C26 C31 C30 . . . . -0.2(4) ?
    P1 C26 C31 C30 . . . . -177.5(2) ?
    C29 C30 C31 C26 . . . . 0.3(4) ?
    C26 P1 C32 C37 . . . . -89.0(2) ?
    C38 P1 C32 C37 . . . . 32.5(3) ?
    C20 P1 C32 C37 . . . . 153.3(2) ?
    C26 P1 C32 C33 . . . . 87.4(2) ?
    C38 P1 C32 C33 . . . . -151.0(2) ?
    C20 P1 C32 C33 . . . . -30.3(3) ?
    C37 C32 C33 C34 . . . . -0.9(4) ?
    P1 C32 C33 C34 . . . . -177.4(2) ?
    C32 C33 C34 C35 . . . . 1.3(4) ?
    C33 C34 C35 C36 . . . . -0.9(4) ?
    C34 C35 C36 C37 . . . . 0.1(4) ?
    C35 C36 C37 C32 . . . . 0.3(4) ?
    C33 C32 C37 C36 . . . . 0.1(4) ?
    P1 C32 C37 C36 . . . . 176.6(2) ?
    C26 P1 C38 C43 . . . . -7.1(3) ?
    C32 P1 C38 C43 . . . . -128.1(2) ?
    C20 P1 C38 C43 . . . . 111.6(2) ?
    C26 P1 C38 C39 . . . . 173.5(2) ?
    C32 P1 C38 C39 . . . . 52.5(3) ?
    C20 P1 C38 C39 . . . . -67.8(3) ?
    C43 C38 C39 C40 . . . . -2.6(4) ?
    P1 C38 C39 C40 . . . . 176.8(2) ?
    C38 C39 C40 C41 . . . . 1.3(5) ?
    C39 C40 C41 C42 . . . . 1.4(5) ?
    C40 C41 C42 C43 . . . . -2.8(5) ?
    C39 C38 C43 C42 . . . . 1.1(4) ?
    P1 C38 C43 C42 . . . . -178.2(2) ?
    C41 C42 C43 C38 . . . . 1.6(5) ?
_iucr_refine_instructions_details
;
TITL shelx in P-1
CELL 0.71073  12.3673  12.5576  13.6260  89.802  87.964  86.312
ZERR    2.00   0.0065   0.0060   0.0073   0.017   0.013   0.018
LATT 1
SFAC C  H  O  P  Fe Te
UNIT 86 54 24 2 6 2
acta
conf
htab
size 0.20 0.18 0.12
L.S. 4
BOND $h
FMAP 2
PLAN 20
TEMP -160
WGHT    0.018000
FVAR       0.40950
MOLE 1
TE1   6    0.691679    0.758534    0.266548    11.00000    0.01614    0.01721 =
         0.01579   -0.00083   -0.00307   -0.00058
FE1   5    0.897520    0.775085    0.276106    11.00000    0.01726    0.02024 =
         0.01977    0.00052   -0.00379   -0.00153
FE2   5    0.603603    0.694764    0.428824    11.00000    0.02260    0.02658 =
         0.01995    0.00009   -0.00044   -0.00291
FE3   5    0.643782    0.647860    0.117794    11.00000    0.01957    0.01688 =
         0.01721   -0.00139   -0.00419   -0.00067
P1    4    0.002215    0.765036    0.754760    11.00000    0.01659    0.01840 =
         0.01637   -0.00070   -0.00121    0.00033
MOLE 2
O1    3    0.889418    0.782675    0.491798    11.00000    0.03748    0.04329 =
         0.02292   -0.00151   -0.00831   -0.00488
O2    3    1.131800    0.790722    0.279695    11.00000    0.02204    0.05285 =
         0.05785    0.01135   -0.00936   -0.00864
O3    3    0.932974    0.562801    0.186102    11.00000    0.03577    0.02884 =
         0.04186   -0.01143   -0.00808    0.00908
O4    3    0.876192    0.961585    0.145965    11.00000    0.03285    0.03553 =
         0.05233    0.02268   -0.00971   -0.01019
MOLE 1
O5    3    0.769975    0.516270    0.426356    11.00000    0.05047    0.03581 =
         0.03377   -0.00060   -0.00835    0.01380
MOLE 2
O6    3    0.651890    0.883838    0.541540    11.00000    0.05084    0.03740 =
         0.02866   -0.00772   -0.00204   -0.00381
MOLE 1
O7    3    0.508639    0.603957    0.605723    11.00000    0.05886    0.05876 =
         0.03673    0.00669    0.01236   -0.01274
MOLE 2
O8    3    0.396443    0.678790    0.332518    11.00000    0.02752    0.14064 =
         0.04657    0.00420   -0.00456   -0.02613
O9    3    0.421825    0.745239    0.119676    11.00000    0.02897    0.04322 =
         0.04610   -0.01209   -0.01553    0.01114
MOLE 1
O10   3    0.604192    0.526596   -0.057558    11.00000    0.03660    0.03454 =
         0.02611   -0.01206   -0.00412   -0.00487
O11   3    0.817035    0.743322    0.001614    11.00000    0.04626    0.04285 =
         0.02578    0.00095    0.00761   -0.01997
O12   3    0.684759    0.446263    0.225630    11.00000    0.05566    0.02380 =
         0.03119    0.00374   -0.00829    0.00285
MOLE 2
C1    1    0.888037    0.780831    0.407462    11.00000    0.01958    0.02375 =
         0.03175   -0.00203   -0.00587   -0.00180
C2    1    1.039421    0.785378    0.278315    11.00000    0.03070    0.02548 =
         0.02729    0.00334   -0.00343   -0.00216
MOLE 1
C3    1    0.917079    0.644948    0.221394    11.00000    0.02016    0.02927 =
         0.02326    0.00316   -0.00516    0.00085
MOLE 2
C4    1    0.883001    0.889194    0.197509    11.00000    0.01757    0.02977 =
         0.03165   -0.00060   -0.00552   -0.00469
MOLE 1
C5    1    0.704546    0.586449    0.424674    11.00000    0.03798    0.02759 =
         0.02139    0.00171   -0.00108   -0.00367
C6    1    0.633376    0.811351    0.494558    11.00000    0.03005    0.03257 =
         0.02381   -0.00217   -0.00011   -0.00214
C7    1    0.545174    0.639781    0.536453    11.00000    0.03246    0.03744 =
         0.02928    0.00016    0.00219   -0.00575
MOLE 2
C8    1    0.478796    0.686083    0.367321    11.00000    0.02892    0.06116 =
         0.02651    0.00376    0.00179   -0.00951
C9    1    0.508968    0.706886    0.122282    11.00000    0.03031    0.02378 =
         0.02478   -0.00712   -0.00887   -0.00210
C10   1    0.618962    0.573500    0.012164    11.00000    0.02085    0.02187 =
         0.02871    0.00028   -0.00199   -0.00153
C11   1    0.750464    0.707500    0.049407    11.00000    0.03368    0.02565 =
         0.01620   -0.00574   -0.00549   -0.00222
MOLE 1
C12   1    0.669410    0.527337    0.186569    11.00000    0.02560    0.02794 =
         0.02008   -0.00736   -0.00461    0.00087
MOLE 2
C13   1    0.624951    0.916493    0.234461    11.00000    0.01130    0.01402 =
         0.02612    0.00114   -0.00321    0.00322
C14   1    0.611590    0.992729    0.307564    11.00000    0.05087    0.02558 =
         0.02268   -0.00378   -0.00635    0.01066
AFIX  43
H14   2    0.631416    0.974919    0.372601    11.00000   -1.20000
AFIX   0
C15   1    0.569949    1.093862    0.286973    11.00000    0.04857    0.02097 =
         0.02678   -0.00589   -0.00128    0.01142
AFIX  43
H15   2    0.562060    1.145192    0.338205    11.00000   -1.20000
AFIX   0
C16   1    0.538814    1.123395    0.192603    11.00000    0.01877    0.02105 =
         0.03434    0.00433   -0.00241    0.00001
C17   1    0.555588    1.047538    0.120967    11.00000    0.04168    0.02133 =
         0.02740    0.00552   -0.01498   -0.00147
AFIX  43
H17   2    0.537197    1.065516    0.055598    11.00000   -1.20000
AFIX   0
C18   1    0.598618    0.945065    0.140563    11.00000    0.04388    0.01940 =
         0.02486   -0.00253   -0.01146   -0.00026
AFIX  43
H18   2    0.609846    0.894627    0.088813    11.00000   -1.20000
AFIX   0
C19   1    0.488327    1.232705    0.172081    11.00000    0.03833    0.03014 =
         0.04071    0.00373   -0.00482    0.00179
AFIX 137
H19A  2    0.468563    1.237342    0.103112    11.00000   -1.50000
H19B  2    0.540257    1.286188    0.185276    11.00000   -1.50000
H19C  2    0.423188    1.245971    0.214451    11.00000   -1.50000
AFIX   0
MOLE 1
C20   1   -0.070652    0.653466    0.716774    11.00000    0.01801    0.01889 =
         0.01670    0.00022   -0.00567    0.00180
C21   1   -0.168349    0.633834    0.763934    11.00000    0.02589    0.03360 =
         0.02107   -0.00845    0.00133   -0.00226
AFIX  43
H21   2   -0.197753    0.681041    0.813782    11.00000   -1.20000
AFIX   0
C22   1   -0.223949    0.545237    0.738799    11.00000    0.02506    0.03952 =
         0.02849    0.00022   -0.00058   -0.01055
AFIX  43
H22   2   -0.291423    0.532458    0.770745    11.00000   -1.20000
AFIX   0
C23   1   -0.180073    0.476222    0.667055    11.00000    0.03870    0.02773 =
         0.02529    0.00098   -0.01031   -0.01197
AFIX  43
H23   2   -0.217252    0.415299    0.650339    11.00000   -1.20000
AFIX   0
C24   1   -0.082782    0.494934    0.619458    11.00000    0.03568    0.02480 =
         0.02464   -0.00380   -0.00289   -0.00320
AFIX  43
H24   2   -0.053555    0.447434    0.569771    11.00000   -1.20000
AFIX   0
C25   1   -0.027526    0.583567    0.644390    11.00000    0.02543    0.02566 =
         0.01973    0.00026   -0.00027   -0.00208
AFIX  43
H25   2    0.039684    0.596336    0.611954    11.00000   -1.20000
AFIX   0
C26   1   -0.097152    0.869647    0.788773    11.00000    0.01789    0.01724 =
         0.01939    0.00024    0.00123    0.00152
C27   1   -0.182716    0.894531    0.726278    11.00000    0.02568    0.02543 =
         0.02238   -0.00217   -0.00106    0.00155
AFIX  43
H27   2   -0.185997    0.857970    0.665641    11.00000   -1.20000
AFIX   0
C28   1   -0.262292    0.972278    0.752930    11.00000    0.01792    0.03412 =
         0.03151    0.00281   -0.00389    0.00447
AFIX  43
H28   2   -0.320272    0.989835    0.710669    11.00000   -1.20000
AFIX   0
C29   1   -0.256782    1.024457    0.841907    11.00000    0.02316    0.02370 =
         0.03774   -0.00050    0.00422    0.00756
AFIX  43
H29   2   -0.311720    1.077573    0.860682    11.00000   -1.20000
AFIX   0
C30   1   -0.172987    1.000376    0.903227    11.00000    0.03297    0.02410 =
         0.02795   -0.00462    0.00130    0.00144
AFIX  43
H30   2   -0.170241    1.037306    0.963728    11.00000   -1.20000
AFIX   0
C31   1   -0.092105    0.922460    0.877633    11.00000    0.01829    0.02328 =
         0.02225   -0.00243   -0.00191   -0.00174
AFIX  43
H31   2   -0.034301    0.905621    0.920269    11.00000   -1.20000
AFIX   0
C32   1    0.083410    0.727879    0.857189    11.00000    0.01673    0.01759 =
         0.01630   -0.00361   -0.00194    0.00398
C33   1    0.049471    0.650701    0.923421    11.00000    0.02041    0.02377 =
         0.02252    0.00170   -0.00402   -0.00196
AFIX  43
H33   2   -0.014973    0.615748    0.912787    11.00000   -1.20000
AFIX   0
MOLE 2
C34   1    0.110418    0.625262    1.004977    11.00000    0.03285    0.02413 =
         0.02266    0.00645   -0.00171   -0.00040
AFIX  43
H34   2    0.088319    0.571741    1.049438    11.00000   -1.20000
AFIX   0
MOLE 1
C35   1    0.202867    0.677383    1.021661    11.00000    0.02913    0.02813 =
         0.02158   -0.00095   -0.01035    0.00410
AFIX  43
H35   2    0.243873    0.660591    1.077941    11.00000   -1.20000
AFIX   0
C36   1    0.235713    0.754638    0.955652    11.00000    0.01811    0.02756 =
         0.02469   -0.00458   -0.00399   -0.00013
AFIX  43
H36   2    0.299444    0.790433    0.967119    11.00000   -1.20000
AFIX   0
C37   1    0.177098    0.779791    0.874079    11.00000    0.02038    0.01985 =
         0.02239   -0.00151   -0.00152    0.00039
AFIX  43
H37   2    0.200429    0.832476    0.829301    11.00000   -1.20000
AFIX   0
C38   1    0.091531    0.806542    0.657633    11.00000    0.01935    0.01877 =
         0.01529    0.00037   -0.00171   -0.00149
C39   1    0.180646    0.738183    0.629174    11.00000    0.02386    0.02254 =
         0.02418    0.00169    0.00026    0.00062
AFIX  43
H39   2    0.194973    0.672983    0.663297    11.00000   -1.20000
AFIX   0
C40   1    0.247972    0.765708    0.551159    11.00000    0.02328    0.03051 =
         0.03197   -0.00120    0.00748    0.00187
AFIX  43
H40   2    0.307703    0.718630    0.530807    11.00000   -1.20000
AFIX   0
C41   1    0.228516    0.861390    0.502876    11.00000    0.03489    0.03496 =
         0.02507    0.00305    0.00679   -0.00671
AFIX  43
H41   2    0.274074    0.879125    0.448442    11.00000   -1.20000
AFIX   0
C42   1    0.143542    0.931478    0.532938    11.00000    0.03278    0.02004 =
         0.02730    0.00650   -0.00274   -0.00350
AFIX  43
H42   2    0.132434    0.998655    0.501353    11.00000   -1.20000
AFIX   0
C43   1    0.074138    0.903084    0.609917    11.00000    0.02097    0.01955 =
         0.02485   -0.00298   -0.00385    0.00216
AFIX  43
H43   2    0.014401    0.950391    0.629796    11.00000   -1.20000
HKLF 4
REM  shelx in P-1
REM R1 =  0.0379 for   7690 Fo > 4sig(Fo)  and  0.0517 for all   9949 data
REM    542 parameters refined using      0 restraints
END
WGHT      0.0219      0.0000
REM Highest difference peak  1.073,  deepest hole -0.958,  1-sigma level  0.106
Q1    1   0.6236  0.8345  0.3231  11.00000  0.05    1.07
Q2    1   0.7082  0.5910  0.3207  11.00000  0.05    0.63
Q3    1   0.7306  0.6929  0.1918  11.00000  0.05    0.60
Q4    1   0.6509  0.8671  0.2350  11.00000  0.05    0.60
Q5    1   0.0162  0.7887  1.0408  11.00000  0.05    0.60
Q6    1   0.6523  0.7344  0.3678  11.00000  0.05    0.55
Q7    1   0.9666  0.8366  0.3484  11.00000  0.05    0.55
Q8    1   0.6368  0.6974  0.2018  11.00000  0.05    0.54
Q9    1   0.6983  0.7221  0.2604  11.00000  0.05    0.54
Q10   1   0.7303  0.8519  0.2596  11.00000  0.05    0.54
Q11   1   0.6849  0.7628  0.3067  11.00000  0.05    0.53
Q12   1   0.6341  0.7169  0.3500  11.00000  0.05    0.52
Q13   1   0.8426  0.6684  0.1252  11.00000  0.05    0.52
Q14   1   0.6876  0.7432  0.2418  11.00000  0.05    0.51
Q15   1   0.7562  0.8161  0.3333  11.00000  0.05    0.50
Q16   1   0.4808  0.7402  0.2555  11.00000  0.05    0.49
Q17   1   0.5766  0.7168  0.1670  11.00000  0.05    0.48
Q18   1   0.4016  0.6765  0.4198  11.00000  0.05    0.48
Q19   1   0.7413  0.8674  0.4149  11.00000  0.05    0.48
Q20   1   0.5837  0.7877  0.3891  11.00000  0.05    0.47
;
data_global
_journal_date_recd_electronic     2013-04-24
_journal_date_accepted     2013-05-13
_journal_name_full     'Acta Crystallographica, Section E'
_journal_year     2013
_journal_volume     69
_journal_issue      6
_journal_page_first     m328
_journal_page_last     m328
_journal_paper_category     QM
_journal_paper_doi     10.1107/S1600536813013056
_journal_coeditor_code     IM2431
_publ_contact_author_name     'Yu-Long Li'
_publ_contact_author_address
;
School of Chemistry and Pharmaceutical Engineering,
Institute of Functional Materials,
Sichuan University of Science & Engineering,
Zigong, Sichuan, 643000
People's Republic of China
;
_publ_contact_author_email     yu_longli@yahoo.cn
_publ_contact_author_fax     '86-813-5505606'
_publ_contact_author_phone     '86-813-5505601'
_publ_section_title
;
Tetraphenylphosphonium
[\m~3~-(4-methylphenyl)tellurolato]tris[tetracarbonyliron(0)]
;
loop_
    _publ_author_name
    _publ_author_address
    'Yu-Long Li'
;
School of Chemistry and Pharmaceutical Engineering,
Institute of Functional Materials,
Sichuan University of Science & Engineering,
Zigong, Sichuan 643000
People's Republic of China
;
    'Bin Xie'
;
School of Chemistry and Pharmaceutical Engineering,
Institute of Functional Materials,
Sichuan University of Science & Engineering,
Zigong, Sichuan 643000
People's Republic of China
;
    'Li-Ke Zou'
;
School of Chemistry and Pharmaceutical Engineering,
Institute of Functional Materials,
Sichuan University of Science & Engineering,
Zigong, Sichuan 643000
People's Republic of China
;
