# Supplementary material for: Tetra­phenyl­phospho­nium [μ3-(4-methyl­phen­yl)tellurolato]tris­[tetra­carbonyl­iron(0)]
Source: Acta Crystallogr Sect E Struct Rep Online. 2013 May 18;69(Pt 6):m328. doi: 10.1107/S1600536813013056 (PMC3684888; doi:10.1107/S1600536813013056)
Supplement: Supplementary file 2 [file e-69-0m328-Isup2.hkl]

# 
# h,k,l, Fc-squared, Fo-squared, sigma(Fo-squared) and status flag 
# 
data_I
_shelx_title ' shelx in P-1' 
_shelx_refln_list_code          4 
_shelx_F_calc_maximum      241.06 
_exptl_crystal_F_000      1052.00 
_reflns_d_resolution_high  0.7591 
 
loop_ 
 _symmetry_equiv_pos_as_xyz 
 'x, y, z' 
 '-x, -y, -z' 
 
_cell_length_a    12.3673 
_cell_length_b    12.5576 
_cell_length_c    13.6260 
_cell_angle_alpha  89.802 
_cell_angle_beta   87.964 
_cell_angle_gamma  86.312 
 
_shelx_F_squared_multiplier     1.000 
 
loop_ 
 _refln_index_h 
 _refln_index_k 
 _refln_index_l 
 _refln_F_squared_calc 
 _refln_F_squared_meas 
 _refln_F_squared_sigma 
 _refln_observed_status 
   1   0   0       20.71       28.87      6.70 o 
   2   0   0      518.42      519.76     18.00 o 
   3   0   0     2961.28     2821.75     46.05 o 
   4   0   0    18580.49    19019.86    170.56 o 
   5   0   0     4150.35     4153.80     82.55 o 
   6   0   0      227.62      270.87     22.48 o 
   7   0   0      431.97      479.97     47.26 o 
   8   0   0       29.74       37.35     15.02 o 
   9   0   0      468.03      457.59     80.94 o 
  10   0   0     8400.48     8297.95    490.08 o 
  11   0   0        8.93       -1.37     49.97 o 
  12   0   0       79.81       88.50     38.17 o 
  13   0   0     1493.79     1231.64    427.64 o 
  14   0   0     1174.37     1123.70    106.98 o 
  15   0   0      758.42      544.41    328.11 o 
  16   0   0      495.14      279.93    191.25 o 
 -15   1   0      557.70      401.76    229.41 o 
 -14   1   0      495.67      490.26    262.63 o 
 -13   1   0      116.31      157.14     65.24 o 
 -12   1   0      240.91      299.07    136.56 o 
 -11   1   0     4670.41     4547.80    308.49 o 
 -10   1   0        2.32       17.53     48.72 o 
  -9   1   0      979.76      849.76     64.05 o 
  -8   1   0      231.63      213.82     53.78 o 
  -7   1   0     1655.29     1663.25     76.47 o 
  -6   1   0     3184.26     3024.74     91.43 o 
  -5   1   0    14367.06    14224.14    227.99 o 
  -4   1   0    11671.52    11476.76    151.06 o 
  -3   1   0      141.14      145.56     13.57 o 
  -2   1   0    11605.26    11468.09    108.87 o 
  -1   1   0    42075.35    40638.48    460.51 o 
   0   1   0      953.52      656.78    134.14 o 
   1   1   0    19527.55    18512.88    269.94 o 
   2   1   0     9453.01     9154.49    122.31 o 
   3   1   0    16914.58    16808.51    500.48 o 
   4   1   0    23799.89    24128.81    285.84 o 
   5   1   0     4751.47     4513.75    112.69 o 
   6   1   0      835.35      867.57     53.77 o 
   7   1   0     3947.88     3946.47    139.72 o 
   8   1   0     1406.38     1468.89     91.84 o 
   9   1   0     5347.06     5341.67    134.81 o 
  10   1   0        1.86       21.69     30.41 o 
  11   1   0     1973.11     2010.35    142.23 o 
  12   1   0      164.78      149.38     65.78 o 
  13   1   0      477.59      480.42    106.21 o 
  14   1   0     1635.10     1743.24    140.32 o 
  15   1   0      379.84      314.69    171.27 o 
  16   1   0      945.69      492.58    369.38 o 
 -15   2   0       78.21       64.41     38.29 o 
 -14   2   0      349.49      322.92    204.19 o 
 -13   2   0      297.51      259.89    154.69 o 
 -12   2   0       46.91      -10.20     48.01 o 
 -11   2   0     1557.23     1557.54    394.84 o 
 -10   2   0     4719.47     4785.75    232.52 o 
  -9   2   0     3708.95     3674.87    225.36 o 
  -8   2   0       88.07       98.99     33.81 o 
  -7   2   0     1749.80     1617.70     77.26 o 
  -6   2   0     4798.91     4726.98     85.79 o 
  -5   2   0     1749.86     1602.23     48.19 o 
  -4   2   0     2404.93     2207.99     38.44 o 
  -3   2   0     3945.07     3717.23     49.00 o 
  -2   2   0     4343.98     4429.11     53.26 o 
  -1   2   0     2361.72     2505.27     65.96 o 
   0   2   0    44752.79    42254.39    552.42 o 
   1   2   0      725.92      672.82     16.83 o 
   2   2   0     6173.64     6074.68     67.67 o 
   3   2   0      414.89      405.80     14.96 o 
   4   2   0       39.95       62.99     22.20 o 
   5   2   0     9237.74     9555.48    135.62 o 
   6   2   0      288.68      262.18     13.64 o 
   7   2   0      392.41      298.43     16.46 o 
   8   2   0      480.34      461.27     15.22 o 
   9   2   0        0.55       11.84      5.67 o 
  10   2   0    12200.69    10064.77   1425.13 o 
  11   2   0      182.71      127.38     76.33 o 
  12   2   0      189.68      179.32     61.36 o 
  13   2   0     1724.19     1552.77    123.92 o 
  14   2   0      816.72      664.09    281.48 o 
  15   2   0     1949.57     1654.74    143.42 o 
  16   2   0      131.96      139.72     68.37 o 
 -14   3   0      206.43      209.68    115.10 o 
 -13   3   0      487.93      484.59    217.61 o 
 -12   3   0     1378.31     1435.23    198.52 o 
 -11   3   0     1500.92     1448.41    126.72 o 
 -10   3   0     3124.39     3027.95    243.73 o 
  -9   3   0      368.97      413.69     94.10 o 
  -8   3   0      547.84      557.03    134.24 o 
  -7   3   0     1961.04     1949.38     94.62 o 
  -6   3   0    11097.11    11870.37    252.70 o 
  -5   3   0     5724.82     5631.54     93.04 o 
  -4   3   0     8720.35     8320.91     83.16 o 
  -3   3   0     1236.55     1296.38     28.45 o 
  -2   3   0     2975.35     2842.61     37.18 o 
  -1   3   0    16691.51    15659.51    312.20 o 
   0   3   0     1668.26     1609.38     22.31 o 
   1   3   0     4640.85     4573.40     73.70 o 
   2   3   0        7.53       18.55      5.75 o 
   3   3   0      237.90      281.25     12.37 o 
   4   3   0     1534.82     1642.17     52.73 o 
   5   3   0     2845.42     2568.29    100.57 o 
   6   3   0    11583.07    11863.49    183.52 o 
   7   3   0      143.79      140.98     66.49 o 
   8   3   0      638.63      631.29    217.96 o 
   9   3   0    16389.05    16552.28    731.00 o 
  10   3   0       43.58       72.81     86.41 o 
  11   3   0     2306.39     2299.69    343.38 o 
  12   3   0     1245.49     1251.85    289.41 o 
  13   3   0       31.31       57.45     37.51 o 
  14   3   0     1034.88     1097.72    188.26 o 
  15   3   0      140.57      195.99     58.97 o 
  16   3   0      308.76      268.64    118.83 o 
 -13   4   0     1791.31     1624.15    275.45 o 
 -12   4   0      243.35      183.02     76.03 o 
 -11   4   0     2114.31     2166.11    201.27 o 
 -10   4   0     4647.01     5105.90    236.16 o 
  -9   4   0     1697.13     1836.41    154.06 o 
  -8   4   0       49.67       73.17     32.54 o 
  -7   4   0     2821.84     2853.34    116.19 o 
  -6   4   0     2024.15     2034.37     92.85 o 
  -5   4   0     7378.35     7697.85    208.79 o 
  -4   4   0       15.25       51.90     10.68 o 
  -3   4   0     1104.85     1019.49     33.69 o 
  -2   4   0    14081.10    13469.55    582.62 o 
  -1   4   0     1371.31     1353.73     34.01 o 
   0   4   0    24609.84    24871.03    336.88 o 
   1   4   0      537.18      582.13     20.43 o 
   2   4   0     1877.92     3075.81     87.46 o 
   3   4   0      173.56      173.02     12.34 o 
   4   4   0     2503.67     2514.65     40.47 o 
   5   4   0      243.31      269.17     40.09 o 
   6   4   0     1642.27     1280.59     77.51 o 
   7   4   0    10532.43    10395.41    290.93 o 
   8   4   0     3008.69     2809.38    160.44 o 
   9   4   0        1.19       29.61     24.90 o 
  10   4   0    10920.59    11334.33    361.13 o 
  11   4   0      553.75      619.09    129.78 o 
  12   4   0      229.64      192.64     62.86 o 
  13   4   0     1170.88     1193.00    280.31 o 
  14   4   0      539.79      441.19    120.59 o 
  15   4   0      382.16      269.12    126.93 o 
 -12   5   0     2587.07     2977.98    217.96 o 
 -11   5   0     5585.31     6031.96    296.86 o 
 -10   5   0     1582.34     1740.97     92.76 o 
  -9   5   0     1053.47     1175.93    181.59 o 
  -8   5   0      194.86      157.93     33.26 o 
  -7   5   0     1318.78     1305.69     59.12 o 
  -6   5   0     1294.56     1337.52     74.79 o 
  -5   5   0     4063.57     3964.00    115.10 o 
  -4   5   0     6391.09     6480.46    232.80 o 
  -3   5   0      164.17      134.40     18.30 o 
  -2   5   0       79.51       59.29     14.75 o 
  -1   5   0    19004.28    18432.58    375.25 o 
   0   5   0      117.03      147.10     24.05 o 
   1   5   0      532.76      570.23     20.20 o 
   2   5   0      143.97      136.87     25.36 o 
   3   5   0     1085.82     1196.34     38.51 o 
   4   5   0     2699.95     2829.73     88.22 o 
   5   5   0     9974.64     9748.00    202.54 o 
   6   5   0    11141.49    11361.07    432.08 o 
   7   5   0      424.93      456.57     62.39 o 
   8   5   0        4.71        8.19     35.16 o 
   9   5   0    10893.10    11024.01    340.58 o 
  10   5   0      971.95     1051.69    139.24 o 
  11   5   0     2786.16     2620.25    136.23 o 
  12   5   0     1435.33     1334.89    285.58 o 
  13   5   0      557.26      632.58    152.12 o 
  14   5   0      482.02      486.31    160.66 o 
  15   5   0       38.15       47.48     35.86 o 
 -12   6   0      319.62      227.09    173.89 o 
 -11   6   0      746.94      851.94    234.01 o 
 -10   6   0     4159.12     4551.75    167.81 o 
  -9   6   0     1926.90     2113.73    127.62 o 
  -8   6   0        7.04       17.40     12.90 o 
  -7   6   0     1772.81     1771.62     86.50 o 
  -6   6   0     6294.08     6345.48    143.35 o 
  -5   6   0     3586.44     3507.64    128.87 o 
  -4   6   0      262.82      524.61     66.31 o 
  -3   6   0      422.92      421.61     54.51 o 
  -2   6   0      291.62      272.50     52.32 o 
  -1   6   0       90.90       81.44     18.64 o 
   0   6   0     9658.48    10317.69    188.71 o 
   1   6   0     3448.88     3511.72     89.43 o 
   2   6   0       20.06       40.70     12.07 o 
   3   6   0     2007.37     2049.17     58.66 o 
   4   6   0     7324.44     7418.95    165.23 o 
   5   6   0    12085.01    12347.06    259.59 o 
   6   6   0      235.60      190.65     33.69 o 
   7   6   0     6911.88     7360.93    198.20 o 
   8   6   0     9183.85     9764.76    332.54 o 
   9   6   0      386.75      369.24    121.48 o 
  10   6   0     3471.49     3731.56    184.49 o 
  11   6   0      161.86      198.15     58.52 o 
  12   6   0      393.97      442.13    198.76 o 
  13   6   0      765.76      709.81    166.22 o 
  14   6   0        0.55       61.90     59.58 o 
  15   6   0      640.33      617.91    163.60 o 
 -12   7   0       90.26       65.24     71.08 o 
 -11   7   0     3065.24     3106.55    603.27 o 
 -10   7   0      423.51      478.87    136.68 o 
  -9   7   0        1.73       14.98     15.79 o 
  -8   7   0       22.21       44.99     25.83 o 
  -7   7   0     3238.03     3140.30    127.42 o 
  -6   7   0     2637.98     2733.77    101.87 o 
  -5   7   0     6226.11     6215.55    230.37 o 
  -4   7   0      507.64      617.94    216.35 o 
  -3   7   0      400.42      429.13    199.00 o 
  -2   7   0      323.52      313.88     82.91 o 
  -1   7   0     8204.94     8556.63    224.75 o 
   0   7   0    10304.77    10529.01    187.84 o 
   1   7   0       65.41      105.07     23.63 o 
   2   7   0       34.88       19.09      7.88 o 
   3   7   0     3659.14     3779.42     99.18 o 
   4   7   0    15105.90    16030.93    445.13 o 
   5   7   0      907.99      746.29     58.03 o 
   6   7   0     8044.69     7952.83    152.78 o 
   7   7   0     6241.19     6087.53    166.77 o 
   8   7   0      221.63      223.27     76.75 o 
   9   7   0     8868.84     8958.17    392.65 o 
  10   7   0       57.13      115.68     48.04 o 
  11   7   0       45.87       66.57     32.81 o 
  12   7   0       32.52       40.95     33.35 o 
  13   7   0       71.04       90.13     46.23 o 
  14   7   0      350.15      357.73    116.81 o 
  15   7   0        6.41       39.90     63.75 o 
 -13   8   0      264.88      173.42     99.77 o 
 -12   8   0       39.38       27.25     54.03 o 
 -11   8   0        5.97       58.44     60.95 o 
 -10   8   0      291.30      193.69     98.81 o 
  -9   8   0     2558.74     2803.73    220.59 o 
  -8   8   0      315.22      354.77     76.63 o 
  -7   8   0      669.77      755.87    183.85 o 
  -6   8   0     4184.62     4472.43    305.63 o 
  -5   8   0      471.47      891.06    242.53 o 
  -4   8   0      566.81      604.28    196.91 o 
  -3   8   0       49.10       27.55     46.87 o 
  -2   8   0     1208.31     1222.39    127.92 o 
  -1   8   0     1750.35     1649.45     69.27 o 
   0   8   0     6566.01     6766.17    134.55 o 
   1   8   0     4756.13     4710.73     99.45 o 
   2   8   0     3653.51     3537.16    192.78 o 
   3   8   0     2924.82     2388.82    271.87 o 
   4   8   0     5574.96     5706.36    183.53 o 
   5   8   0     8470.11     9004.07    228.54 o 
   6   8   0      981.87      886.56     38.13 o 
   7   8   0       43.63       59.74     20.77 o 
   8   8   0    10066.38    10434.62    334.44 o 
   9   8   0      477.35      517.83    139.07 o 
  10   8   0      514.33      569.86    163.08 o 
  11   8   0      263.40      179.28     73.09 o 
  12   8   0      668.50      597.68    134.08 o 
  13   8   0      284.02      219.88    101.07 o 
  14   8   0      256.43      232.16    162.86 o 
 -13   9   0       17.88       76.15     56.06 o 
 -12   9   0      131.04      135.31     87.13 o 
 -11   9   0      106.12      100.84     54.57 o 
 -10   9   0     1509.19     1719.63    387.45 o 
  -9   9   0        3.47       74.90     75.08 o 
  -8   9   0      954.29     1005.38    285.35 o 
  -7   9   0     1942.55     2084.77    173.24 o 
  -6   9   0      735.17      735.42    132.15 o 
  -5   9   0     4864.22     4835.42    339.68 o 
  -4   9   0     1507.50     1542.87    156.66 o 
  -3   9   0      395.45      444.28    170.14 o 
  -2   9   0      647.42      738.81     87.78 o 
  -1   9   0     6071.13     6129.74    110.45 o 
   0   9   0    11270.30    11026.57    477.42 o 
   1   9   0      732.81      659.68     37.77 o 
   2   9   0       48.75       53.44     18.84 o 
   3   9   0     3462.15     3470.50    146.79 o 
   4   9   0     8152.34     8401.83    276.49 o 
   5   9   0       19.31       10.94     32.25 o 
   6   9   0     3419.64     3304.37    246.98 o 
   7   9   0     2818.65     3016.36    172.61 o 
   8   9   0      581.25      657.26    148.83 o 
   9   9   0     2785.20     2909.54    208.70 o 
  10   9   0      139.55      123.05     55.19 o 
  11   9   0       39.23       99.28     38.02 o 
  12   9   0        4.03       20.09     48.05 o 
  13   9   0      347.49      285.77    162.21 o 
  14   9   0      739.66      674.49    203.34 o 
 -12  10   0        2.17       64.88     48.36 o 
 -11  10   0      882.75      771.14    282.13 o 
 -10  10   0       69.75      108.36     74.96 o 
  -9  10   0     3953.46     4704.76    375.22 o 
  -8  10   0      898.34      695.04    360.79 o 
  -7  10   0      380.50      273.78    182.42 o 
  -6  10   0     6401.44     6341.02    322.56 o 
  -5  10   0      457.91      553.89    166.80 o 
  -4  10   0     1148.36     1347.74    405.64 o 
  -3  10   0      483.14      709.71    266.33 o 
  -2  10   0     3447.70     3286.59    226.31 o 
  -1  10   0     1708.48     1649.21    100.65 o 
   0  10   0     2780.49     2854.18    103.46 o 
   1  10   0      828.28      729.17     51.57 o 
   2  10   0      363.66      426.82    107.72 o 
   3  10   0     8411.40     8782.24    271.85 o 
   4  10   0     3883.97     3835.19    182.01 o 
   5  10   0     2764.24     2725.39    128.95 o 
   6  10   0        1.38       25.51     30.19 o 
   7  10   0       29.08       46.46     66.08 o 
   8  10   0     1946.29     2303.45    525.80 o 
   9  10   0       48.19       57.15     39.52 o 
  10  10   0       96.24      102.81     66.37 o 
  11  10   0      484.67      581.20    162.86 o 
  12  10   0        7.19       35.12     35.68 o 
  13  10   0      937.53      916.16    196.94 o 
 -11  11   0      137.91      141.87     77.70 o 
 -10  11   0     1532.67     1341.36    382.74 o 
  -9  11   0        0.41       11.27     61.78 o 
  -8  11   0        8.63       71.80     59.87 o 
  -7  11   0     5423.03     6187.28    433.19 o 
  -6  11   0      540.59      593.43    194.05 o 
  -5  11   0     1432.73     1600.24    331.69 o 
  -4  11   0     4841.59     4780.20    277.48 o 
  -3  11   0       11.77       52.00     76.87 o 
  -2  11   0      261.95      255.65    149.03 o 
  -1  11   0     1312.71     1449.84    380.77 o 
   0  11   0     2419.84     2613.38    110.53 o 
   1  11   0      129.22      139.72     53.71 o 
   2  11   0      459.17      476.50    127.27 o 
   3  11   0      465.79      585.11    144.27 o 
   4  11   0     1423.23     1317.58     72.31 o 
   5  11   0      207.96      187.20     71.36 o 
   6  11   0      207.87      291.88     90.63 o 
   7  11   0      102.65      107.43     46.98 o 
   8  11   0      252.68      247.21     77.09 o 
   9  11   0     1738.19     1764.00    375.22 o 
  10  11   0     3040.48     3352.39    194.59 o 
  11  11   0      523.80      278.73    223.81 o 
  12  11   0        7.57       19.17     26.64 o 
 -10  12   0       18.01       21.65     28.15 o 
  -9  12   0     1627.50     1337.79    551.86 o 
  -8  12   0     1411.12     1677.29    227.33 o 
  -7  12   0      480.47      502.54    255.36 o 
  -6  12   0     3957.99     4167.28    349.10 o 
  -5  12   0      419.10      455.37    262.63 o 
  -4  12   0      100.68       86.83     51.82 o 
  -3  12   0      827.72     1005.44    264.72 o 
  -2  12   0      468.42      356.38    194.65 o 
  -1  12   0      759.90      849.26    245.16 o 
   0  12   0      377.69      396.63    232.81 o 
   1  12   0      172.33      182.05     64.12 o 
   2  12   0      836.31      721.64    261.62 o 
   3  12   0     3084.48     3088.48    230.85 o 
   4  12   0     2194.89     2461.84    539.04 o 
   5  12   0        4.51        3.84     30.81 o 
   6  12   0       86.53       74.80     40.63 o 
   7  12   0       20.23       38.09     32.02 o 
   8  12   0      660.97      555.03    142.26 o 
   9  12   0     2867.55     2890.54    158.23 o 
  10  12   0     1042.41     1089.94    149.17 o 
  11  12   0      496.64      419.23    173.00 o 
  -9  13   0       55.00       56.41     53.61 o 
  -8  13   0      277.96      216.65    127.38 o 
  -7  13   0     4045.02     3575.82    377.37 o 
  -6  13   0      235.39      281.36    105.97 o 
  -5  13   0      374.73      295.79    130.24 o 
  -4  13   0      867.92      775.73    340.87 o 
  -3  13   0      415.65      363.12    202.10 o 
  -2  13   0      891.25      770.24    322.98 o 
  -1  13   0      177.86      151.29    100.07 o 
   0  13   0     1217.87     1215.12    240.51 o 
   1  13   0      241.95      207.83    127.38 o 
   2  13   0      251.65      237.18     80.31 o 
   3  13   0     1401.14     1684.84    104.81 o 
   4  13   0      304.84      306.62     90.28 o 
   5  13   0        7.24       51.93     28.82 o 
   6  13   0      707.88      595.27    283.56 o 
   7  13   0       41.28       44.69     31.21 o 
   8  13   0      346.03      359.14    107.54 o 
   9  13   0      534.13      411.04    171.65 o 
  10  13   0     1137.84      801.76    285.76 o 
  -7  14   0      642.56      533.61    257.20 o 
  -6  14   0     1126.94     1172.96    140.62 o 
  -5  14   0       24.60      103.35     69.95 o 
  -4  14   0      235.80      222.50    130.60 o 
  -3  14   0        2.71       53.19     53.19 o 
  -2  14   0      459.15      327.57    148.37 o 
  -1  14   0     1843.58     1824.94    513.51 o 
   0  14   0        2.96       32.20     36.79 o 
   1  14   0       32.99       71.86     80.21 o 
   2  14   0      706.22      827.61    270.20 o 
   3  14   0      573.80      564.86    353.93 o 
   4  14   0     1342.24     1120.30    451.20 o 
   5  14   0       29.07       51.53     27.46 o 
   6  14   0       27.46       66.08     34.47 o 
   7  14   0      775.64      502.13    162.38 o 
   8  14   0      545.10      311.63    140.11 o 
   9  14   0      753.00      582.03    262.57 o 
  -5  15   0      224.90      206.52    114.44 o 
  -4  15   0       68.32       43.29     52.84 o 
  -3  15   0       42.98       44.55     47.17 o 
  -2  15   0      114.12      139.37     73.59 o 
  -1  15   0        9.41       69.06     62.91 o 
   0  15   0     2314.06     2579.26    295.55 o 
   1  15   0       34.41      102.45     98.10 o 
   2  15   0       17.01       75.68     52.96 o 
   3  15   0     2412.06     2309.65    639.34 o 
   4  15   0       21.98       19.20     43.83 o 
   5  15   0      321.04      186.66    150.88 o 
   6  15   0      143.83      112.53     79.02 o 
   7  15   0       70.91       38.94     59.28 o 
  -3  16   0       28.53       80.15     93.63 o 
  -2  16   0       32.47      113.90    100.72 o 
  -1  16   0     3277.94     2925.08    330.91 o 
   0  16   0       40.87       44.55     51.17 o 
   1  16   0      598.93      363.06    241.52 o 
   2  16   0      966.35      775.73    424.96 o 
   3  16   0      255.09      203.47    128.99 o 
   4  16   0      791.13      584.06    353.63 o 
   5  16   0      267.49      172.88    133.70 o 
  -4 -16   1      217.31      143.72     97.38 o 
  -3 -16   1      271.17      239.49    159.17 o 
  -2 -16   1       31.23       30.18     43.95 o 
  -1 -16   1       50.76       67.09     49.44 o 
   0 -16   1      447.47      278.55    228.88 o 
   1 -16   1      146.60      130.78     78.00 o 
   2 -16   1     1147.83     1020.23    393.35 o 
  -7 -15   1      784.01      562.59    268.36 o 
  -6 -15   1      958.72      700.17    438.49 o 
  -5 -15   1        2.99       67.03     59.10 o 
  -4 -15   1      903.43      701.13    306.34 o 
  -3 -15   1      374.36      234.60    203.47 o 
  -2 -15   1       84.19       10.67     64.64 o 
  -1 -15   1       30.59       57.37     50.33 o 
   0 -15   1        7.08       14.25     43.35 o 
   1 -15   1      727.22      566.17    329.24 o 
   2 -15   1      460.18      443.03    259.59 o 
   3 -15   1      212.15      271.64    138.83 o 
   4 -15   1      366.61      292.99    170.50 o 
   5 -15   1      133.00       89.63     91.66 o 
  -9 -14   1     1297.18      692.24    103.35 o 
  -8 -14   1     1466.70     1292.70    125.74 o 
  -7 -14   1        7.36       29.39     29.50 o 
  -6 -14   1       31.69       28.37     23.69 o 
  -5 -14   1      537.12      406.25    145.56 o 
  -4 -14   1      503.65      397.05    201.63 o 
  -3 -14   1       39.67       50.99     45.62 o 
  -2 -14   1       98.43      100.54     85.22 o 
  -1 -14   1      258.71      228.58    140.02 o 
   0 -14   1      320.66      231.32    112.17 o 
   1 -14   1      831.81      861.19    284.22 o 
   2 -14   1      602.47      584.36    313.44 o 
   3 -14   1      112.76       96.79     65.12 o 
   4 -14   1       37.81       38.23     50.51 o 
   5 -14   1     2350.22     2396.60    279.39 o 
   6 -14   1     1592.04     1312.14    162.62 o 
   7 -14   1      660.19      518.88    312.31 o 
 -10 -13   1      443.24      349.32    144.90 o 
  -9 -13   1     1521.76     1358.53    251.01 o 
  -8 -13   1       74.02       83.12     61.11 o 
  -7 -13   1      249.59      224.15     89.02 o 
  -6 -13   1      199.94      162.33     98.04 o 
  -5 -13   1      279.37      265.87     95.85 o 
  -4 -13   1       40.62       42.82     40.73 o 
  -3 -13   1     1649.11     1881.07    108.21 o 
  -2 -13   1      792.47      767.83     53.89 o 
  -1 -13   1      289.51      268.00    138.41 o 
   0 -13   1     1442.18     1620.04    146.88 o 
   1 -13   1     2584.98     2522.85    165.49 o 
   2 -13   1     1049.97      974.31    120.88 o 
   3 -13   1      385.45      419.11    180.99 o 
   4 -13   1      982.01      929.82    425.61 o 
   5 -13   1      186.88      176.88    102.33 o 
   6 -13   1     1363.32      990.95    551.74 o 
   7 -13   1      175.02      166.98    125.65 o 
   8 -13   1      871.65      896.85    150.94 o 
   9 -13   1      836.33      462.94    238.30 o 
 -11 -12   1      919.85      824.51    325.55 o 
 -10 -12   1      670.21      583.35    191.61 o 
  -9 -12   1      303.50      297.27     99.00 o 
  -8 -12   1     1447.14     1309.45    340.78 o 
  -7 -12   1      269.11      195.60     87.81 o 
  -6 -12   1      258.95      293.99     97.40 o 
  -5 -12   1       30.72       28.05     19.13 o 
  -4 -12   1     3233.69     3480.11    184.10 o 
  -3 -12   1      247.63      325.19    170.38 o 
  -2 -12   1      285.54      372.66    148.37 o 
  -1 -12   1     2481.68     2760.03    148.25 o 
   0 -12   1     1445.22     1797.81    369.20 o 
   1 -12   1     1936.08     2241.43    428.42 o 
   2 -12   1     3678.80     3818.29    294.77 o 
   3 -12   1      136.53      158.99    110.86 o 
   4 -12   1       21.29       44.31     36.50 o 
   5 -12   1     2272.50     2273.34    192.02 o 
   6 -12   1      234.52      205.98    115.51 o 
   7 -12   1      300.07      323.40    154.45 o 
   8 -12   1      524.82      337.00    259.53 o 
   9 -12   1      323.82      244.08    132.33 o 
  10 -12   1     1159.23      981.35    275.81 o 
 -12 -11   1      104.16       87.25     40.40 o 
 -11 -11   1      204.48      158.15    120.34 o 
 -10 -11   1      578.11      539.85    160.54 o 
  -9 -11   1      513.13      611.55    167.99 o 
  -8 -11   1      481.31      425.26     88.03 o 
  -7 -11   1      289.00      303.10    109.87 o 
  -6 -11   1       17.29       55.20     33.61 o 
  -5 -11   1     3827.11     3762.89    135.30 o 
  -4 -11   1      385.65      426.26    105.73 o 
  -3 -11   1     4197.47     4689.28    216.82 o 
  -2 -11   1     1975.28     2069.85     86.04 o 
  -1 -11   1      197.51      207.00     63.56 o 
   0 -11   1     3301.13     3357.02    163.79 o 
   1 -11   1     6132.72     6149.75    263.83 o 
   2 -11   1      901.07     1121.19    337.23 o 
   3 -11   1     1735.25     1957.51    462.65 o 
   4 -11   1      450.36      481.67    217.55 o 
   5 -11   1      145.46      125.17     82.83 o 
   6 -11   1      941.77      828.21    316.30 o 
   7 -11   1       63.50       86.59     68.16 o 
   8 -11   1      768.09      633.38    369.08 o 
   9 -11   1      256.96      301.69    124.99 o 
  10 -11   1       35.27       24.33     68.82 o 
  11 -11   1     1003.16      970.50    287.80 o 
 -13 -10   1        8.55       15.35     26.61 o 
 -12 -10   1       36.32       63.74     38.12 o 
 -11 -10   1      680.69      596.71    215.94 o 
 -10 -10   1      307.59      313.04     99.19 o 
  -9 -10   1      607.17      642.12    182.55 o 
  -8 -10   1       43.40       46.86     47.83 o 
  -7 -10   1     3827.63     3822.21    153.38 o 
  -6 -10   1       62.13       76.11     41.13 o 
  -5 -10   1       11.29       45.75     44.66 o 
  -4 -10   1    16360.38    17419.42    579.05 o 
  -3 -10   1     1104.97     1181.44    118.73 o 
  -2 -10   1      655.22      615.97     78.00 o 
  -1 -10   1     6898.16     6841.34    391.21 o 
   0 -10   1     8847.08     8729.04    194.22 o 
   1 -10   1     3845.68     3667.19    126.68 o 
   2 -10   1      907.40      670.91     98.34 o 
   3 -10   1      147.45      169.12     74.30 o 
   4 -10   1      160.92       99.95     63.69 o 
   5 -10   1     4879.14     5043.13    425.97 o 
   6 -10   1     3018.22     3028.55    247.31 o 
   7 -10   1     1396.64     1173.13    459.25 o 
   8 -10   1       20.16       24.21     64.88 o 
   9 -10   1      582.67      615.85    198.23 o 
  10 -10   1     1213.35     1175.82    282.49 o 
  11 -10   1        3.57       34.11     42.94 o 
  12 -10   1      275.18      273.84    123.32 o 
 -14  -9   1        6.54       28.02     28.79 o 
 -13  -9   1      363.57      394.28     95.97 o 
 -12  -9   1       38.10       75.26     54.48 o 
 -11  -9   1       58.89       55.07     41.89 o 
 -10  -9   1      528.06      572.64    156.37 o 
  -9  -9   1       71.28       80.03     65.96 o 
  -8  -9   1     2437.93     2603.19    131.42 o 
  -7  -9   1       12.61       27.48     29.24 o 
  -6  -9   1       74.00       60.55     20.31 o 
  -5  -9   1    14715.89    15665.04    424.49 o 
  -4  -9   1      209.61      401.31    115.84 o 
  -3  -9   1     5765.27     6095.39    234.62 o 
  -2  -9   1     6691.33     6780.96    201.25 o 
  -1  -9   1     2847.40     2704.57    112.75 o 
   0  -9   1     1834.04     1838.01     72.49 o 
   1  -9   1     5110.59     4986.08    133.23 o 
   2  -9   1        4.80       24.76     16.07 o 
   3  -9   1       66.91       54.45     40.37 o 
   4  -9   1     3682.16     3790.98    340.40 o 
   5  -9   1      746.40      801.61    247.01 o 
   6  -9   1       12.33       40.01     51.70 o 
   7  -9   1      649.91      733.57    222.97 o 
   8  -9   1     1004.40     1141.29    295.31 o 
   9  -9   1     2041.52     2162.53    420.72 o 
  10  -9   1      430.60      365.98    194.41 o 
  11  -9   1     1945.31     1833.41    505.64 o 
  12  -9   1      117.94       59.34     55.16 o 
  13  -9   1        0.42       16.52     28.39 o 
 -14  -8   1     1720.73     1757.87    147.42 o 
 -13  -8   1       70.81       94.04     72.99 o 
 -12  -8   1       28.84       39.63     40.78 o 
 -11  -8   1      849.26      920.27    231.40 o 
 -10  -8   1      443.65      605.17    128.33 o 
  -9  -8   1     1122.53     1173.96    132.63 o 
  -8  -8   1      595.07      601.41    181.08 o 
  -7  -8   1     2237.36     1987.27    218.44 o 
  -6  -8   1     3286.36     3277.67    111.74 o 
  -5  -8   1      702.35      686.18     74.67 o 
  -4  -8   1    16194.83    15327.33    584.50 o 
  -3  -8   1     6258.98     6417.50    207.86 o 
  -2  -8   1      711.35      640.79     47.90 o 
  -1  -8   1     1907.46     1864.18     83.46 o 
   0  -8   1     5133.02     5017.43    117.64 o 
   1  -8   1      856.25      874.31     47.88 o 
   2  -8   1       81.64       62.94     14.02 o 
   3  -8   1      613.97      785.57    234.07 o 
   4  -8   1      582.24      600.28    224.11 o 
   5  -8   1     1251.47     1322.76    360.85 o 
   6  -8   1     2898.50     2616.00    247.13 o 
   7  -8   1      860.92      969.60    266.81 o 
   8  -8   1        6.26       86.47     52.12 o 
   9  -8   1      285.14      303.18    158.45 o 
  10  -8   1     2125.71     2390.52    385.30 o 
  11  -8   1     1220.87     1160.79    348.51 o 
  12  -8   1     1112.27     1029.06    294.54 o 
  13  -8   1       92.57       95.89     60.29 o 
 -15  -7   1     1503.67     1328.15    337.03 o 
 -14  -7   1       11.15       29.46     40.91 o 
 -13  -7   1     1038.00     1105.43    253.29 o 
 -12  -7   1        1.06       19.80     44.67 o 
 -11  -7   1      222.82      269.08     75.31 o 
 -10  -7   1     1100.46     1237.70    193.59 o 
  -9  -7   1      256.26      317.49     82.16 o 
  -8  -7   1     5808.77     6107.15    213.20 o 
  -7  -7   1      407.84      408.88    125.29 o 
  -6  -7   1        0.34       34.06     13.25 o 
  -5  -7   1    17879.41    17454.48    717.11 o 
  -4  -7   1      799.60      736.09     44.42 o 
  -3  -7   1       48.99       61.40     20.90 o 
  -2  -7   1     5572.28     5597.82    170.46 o 
  -1  -7   1     5917.19     5654.42    178.17 o 
   0  -7   1        1.04       21.17     14.59 o 
   1  -7   1      423.94      397.82     28.64 o 
   2  -7   1     3149.36     3425.74     94.40 o 
   3  -7   1       63.59       70.57     12.50 o 
   4  -7   1        0.68       12.24      8.21 o 
   5  -7   1    10207.13    10256.83    212.50 o 
   6  -7   1      338.96      335.27     30.35 o 
   7  -7   1     2880.34     2829.94    161.99 o 
   8  -7   1     1614.41     1864.95     81.37 o 
   9  -7   1     1126.71     1224.91    156.63 o 
  10  -7   1      701.59      620.70    128.38 o 
  11  -7   1     1811.40     2050.36    324.65 o 
  12  -7   1     1227.62     1229.13    216.65 o 
 -15  -6   1      529.94      449.12    112.82 o 
 -14  -6   1     2700.79     2779.39    225.58 o 
 -13  -6   1       13.26       44.51     28.48 o 
 -12  -6   1       88.96       76.09     43.78 o 
 -11  -6   1     1176.54     1257.97    280.13 o 
 -10  -6   1      127.20      120.66     54.70 o 
  -9  -6   1     8369.02     9078.77    299.91 o 
  -8  -6   1       20.39       23.20     27.42 o 
  -7  -6   1     2008.47     1995.65    130.29 o 
  -6  -6   1     3282.28     3181.97     96.74 o 
  -5  -6   1     2961.68     2916.10    103.24 o 
  -4  -6   1    15214.36    15369.50    344.69 o 
  -3  -6   1      717.88      650.72     33.44 o 
  -2  -6   1     4245.77     4059.00     85.84 o 
  -1  -6   1     6637.93     7358.18    131.18 o 
   0  -6   1     2846.46     2729.37     80.34 o 
   1  -6   1     6843.02     7108.47    148.43 o 
   2  -6   1     1403.69     1334.52     58.60 o 
   3  -6   1      860.89      795.69     37.09 o 
   4  -6   1      445.33      400.19     21.91 o 
   5  -6   1       40.36       74.80     20.06 o 
   6  -6   1    19138.69    19872.68    246.23 o 
   7  -6   1     1368.13     1433.87     96.95 o 
   8  -6   1       69.78       95.17     33.98 o 
   9  -6   1     1743.48     1960.37    131.52 o 
  10  -6   1     1522.29     1544.05    137.77 o 
  11  -6   1      539.15      593.62    121.13 o 
  12  -6   1     1022.01      911.93    322.21 o 
 -15  -5   1     2713.61     3169.92    299.77 o 
 -14  -5   1      529.06      456.03    198.52 o 
 -13  -5   1      716.06      581.95    167.35 o 
 -12  -5   1      720.51      749.98    172.35 o 
 -11  -5   1      135.31      155.76     89.76 o 
 -10  -5   1     1074.70     1068.06     89.05 o 
  -9  -5   1      313.69      347.96    119.61 o 
  -8  -5   1     4692.55     4736.42    194.77 o 
  -7  -5   1     1165.71     1223.86     98.50 o 
  -6  -5   1      304.65      379.58    135.54 o 
  -5  -5   1    26526.73    26669.22    254.03 o 
  -4  -5   1      207.44      273.34     69.40 o 
  -3  -5   1      556.37      653.95     50.81 o 
  -2  -5   1      694.40      717.46     26.51 o 
  -1  -5   1     2374.60     2342.16     64.91 o 
   0  -5   1     3568.73     3620.27     91.85 o 
   1  -5   1      371.83      292.37     15.55 o 
   2  -5   1     7947.61     7994.47    140.20 o 
   3  -5   1      329.14      294.01     13.99 o 
   4  -5   1      489.07      529.36     30.55 o 
   5  -5   1    17719.04    17916.71    353.69 o 
   6  -5   1      242.76      201.16     29.16 o 
   7  -5   1      782.03      724.88     34.01 o 
   8  -5   1     3879.64     4125.92    189.86 o 
   9  -5   1     4434.09     4768.65    170.31 o 
  10  -5   1     2561.02     2601.54    127.59 o 
  11  -5   1     3018.82     3063.65    171.73 o 
  12  -5   1      509.36      532.18    179.62 o 
  13  -5   1        1.25       10.85     27.91 o 
 -15  -4   1      158.00      105.59     54.67 o 
 -14  -4   1     2047.09     2198.48    227.42 o 
 -13  -4   1      353.97      295.59    103.28 o 
 -12  -4   1      254.39      246.26     51.25 o 
 -11  -4   1     1933.72     1905.84     86.74 o 
 -10  -4   1     1331.51     1316.91    127.68 o 
  -9  -4   1     3430.50     3432.88    199.66 o 
  -8  -4   1     1087.08     1027.93     88.96 o 
  -7  -4   1      439.79      425.41     44.84 o 
  -6  -4   1     8391.80     8384.95    603.95 o 
  -5  -4   1       25.80       19.01     31.61 o 
  -4  -4   1     4369.48     4341.58     78.53 o 
  -3  -4   1      442.43      454.24     17.23 o 
  -2  -4   1     3035.46     3123.66     48.12 o 
  -1  -4   1     3785.29     3939.99     58.27 o 
   0  -4   1      139.58      114.04     16.72 o 
   1  -4   1    21186.51    20819.75    312.78 o 
   2  -4   1     2691.15     2790.99     41.72 o 
   3  -4   1     9591.23     9252.78     82.53 o 
   4  -4   1    22463.39    23129.05    213.85 o 
   5  -4   1     8168.00     8189.35    175.37 o 
   6  -4   1    11570.97    11438.25    235.83 o 
   7  -4   1     4748.16     4543.55    212.50 o 
   8  -4   1     7487.17     7366.73    241.39 o 
   9  -4   1     2660.43     2866.00    156.33 o 
  10  -4   1      857.45      908.05    161.66 o 
  11  -4   1      920.55      889.81    272.83 o 
  12  -4   1        1.35       22.42     41.51 o 
  13  -4   1      586.78      493.84    268.83 o 
  14  -4   1     1443.23     1397.48    135.67 o 
 -16  -3   1       80.26       82.49     33.85 o 
 -15  -3   1     4342.37     4793.40    341.23 o 
 -14  -3   1      289.78      244.89     65.99 o 
 -13  -3   1      239.00      215.09     70.03 o 
 -12  -3   1      185.06      176.15     66.51 o 
 -11  -3   1      635.91      703.40    170.69 o 
 -10  -3   1      483.90      539.16    122.29 o 
  -9  -3   1     2021.29     2133.60    146.88 o 
  -8  -3   1     4766.15     4645.77    154.22 o 
  -7  -3   1     3367.83     3030.50    136.84 o 
  -6  -3   1     2566.04     2526.68    114.68 o 
  -5  -3   1     7747.66     8398.10    499.14 o 
  -4  -3   1      237.87      337.12     57.81 o 
  -3  -3   1     8753.88     8789.89     99.39 o 
  -2  -3   1     3916.33     3672.29    162.05 o 
  -1  -3   1        1.80       13.83      7.93 o 
   0  -3   1    47127.14    45592.98    461.53 o 
   1  -3   1     4451.65     4473.97     58.52 o 
   2  -3   1    16882.49    15801.38    204.00 o 
   3  -3   1    18814.13    18352.47    329.17 o 
   4  -3   1      585.30      586.24     23.77 o 
   5  -3   1    36484.49    34914.09    432.98 o 
   6  -3   1     5323.23     4847.32    163.96 o 
   7  -3   1     3606.44     3395.65    105.81 o 
   8  -3   1     2466.88     2530.03    127.03 o 
   9  -3   1     3265.44     3388.84    167.42 o 
  10  -3   1      371.68      411.18    137.70 o 
  11  -3   1      242.86      334.55    110.32 o 
  12  -3   1      597.99      583.23    180.34 o 
  13  -3   1      200.21      239.49    103.76 o 
  14  -3   1      380.85      408.62    218.14 o 
  15  -3   1     1561.85     1945.88    227.15 o 
 -16  -2   1     1474.00     1356.61    126.04 o 
 -15  -2   1        1.01       22.48     38.30 o 
 -14  -2   1      783.55      641.82    242.25 o 
 -13  -2   1      906.50      791.00    357.51 o 
 -12  -2   1      494.08      446.31    155.35 o 
 -11  -2   1     1413.24     1271.47    128.04 o 
 -10  -2   1      163.08      189.40     85.28 o 
  -9  -2   1     2922.07     2692.93    324.65 o 
  -8  -2   1      511.17      543.75    112.89 o 
  -7  -2   1      817.85      952.55    106.39 o 
  -6  -2   1     5606.94     5346.55    225.24 o 
  -5  -2   1     2077.51     2174.22    102.19 o 
  -4  -2   1      297.01      298.13     61.10 o 
  -3  -2   1      245.44      283.98     19.93 o 
  -2  -2   1        2.88       22.54      8.64 o 
  -1  -2   1     3094.67     3228.01     95.58 o 
   0  -2   1     7572.59     7214.38    110.52 o 
   1  -2   1    45709.01    41719.49   1476.73 o 
   2  -2   1     7255.63     7222.71     88.96 o 
   3  -2   1    10999.61    10962.18    123.79 o 
   4  -2   1    38842.97    37809.92    364.48 o 
   5  -2   1     8550.34     8071.88    164.30 o 
   6  -2   1       12.70       41.19     10.32 o 
   7  -2   1     1388.23     1421.39     71.90 o 
   8  -2   1     3536.81     3471.64    252.25 o 
   9  -2   1      683.69      626.88     65.36 o 
  10  -2   1      531.84      636.06    208.90 o 
  11  -2   1       15.72       32.08     21.65 o 
  12  -2   1      112.93      128.87     50.87 o 
  13  -2   1      211.71      236.81     89.51 o 
  14  -2   1     2850.42     2997.96    250.59 o 
  15  -2   1      889.42      681.68    363.53 o 
 -16  -1   1       47.02       35.66     31.31 o 
 -15  -1   1      779.28      652.58    296.74 o 
 -14  -1   1      104.91      138.05    119.93 o 
 -12  -1   1      932.91      765.71    306.88 o 
 -11  -1   1     2194.50     2331.54    187.73 o 
 -10  -1   1      682.60      654.40     35.72 o 
  -9  -1   1     1970.05     1911.86    178.87 o 
  -8  -1   1      480.89      442.55     35.79 o 
  -7  -1   1        5.26       13.93      5.53 o 
  -6  -1   1       38.78       51.62     15.59 o 
  -5  -1   1    11083.40    11110.59    138.82 o 
  -4  -1   1    46942.93    45648.15    526.55 o 
  -3  -1   1    23924.99    23663.59    629.13 o 
  -2  -1   1     3627.07     3690.70     48.35 o 
  -1  -1   1     9941.01    10251.00     89.16 o 
   0  -1   1    19565.78    18531.95    385.90 o 
   1  -1   1     1434.94     1497.44     36.11 o 
   2  -1   1    16308.95    16098.78    137.90 o 
   3  -1   1    20658.58    19899.76    343.30 o 
   4  -1   1    10346.94    10515.13    244.50 o 
   5  -1   1    11306.53    10846.70    227.82 o 
   6  -1   1        4.55       14.73      8.44 o 
   7  -1   1      485.98      362.20     28.52 o 
   8  -1   1        0.14        0.79     10.70 o 
   9  -1   1       43.45       37.05     20.99 o 
  10  -1   1     1880.04     1820.23    167.28 o 
  11  -1   1     1234.74     1057.98    104.12 o 
  12  -1   1     1908.99     1908.97    373.31 o 
  13  -1   1      251.58      267.70    113.25 o 
  14  -1   1      483.16      570.94    156.42 o 
  15  -1   1     1900.47     1912.61    393.77 o 
  16  -1   1      305.01      160.24    156.66 o 
 -16   0   1      543.31      610.54     95.42 o 
 -15   0   1      258.55      155.71    136.50 o 
 -13   0   1      680.59      598.14    263.35 o 
 -12   0   1      526.23      514.41    221.72 o 
 -11   0   1      320.30      355.54    136.03 o 
 -10   0   1     3324.83     2942.98    177.92 o 
  -9   0   1     4761.32     4906.63     88.92 o 
  -8   0   1      775.04      702.57     60.68 o 
  -7   0   1      841.71      789.30     55.37 o 
  -6   0   1     8226.67     8081.23    173.20 o 
  -5   0   1     4803.54     4893.31     99.95 o 
  -4   0   1    19797.21    20665.21    161.45 o 
  -3   0   1     6068.64     6083.65     76.59 o 
  -2   0   1     8037.90     8265.38     81.82 o 
  -1   0   1    27887.71    26521.14    588.52 o 
   0   0   1      320.34      284.33      7.39 o 
   1   0   1    30425.01    29392.76    235.18 o 
   2   0   1    12014.13    12180.76    173.97 o 
   3   0   1     3942.20     4208.54     88.90 o 
   4   0   1    21657.85    21947.70    889.33 o 
   5   0   1     1629.86     1566.87     62.92 o 
   6   0   1     1525.14     1506.71     53.49 o 
   7   0   1      173.85      156.41     41.33 o 
   8   0   1     2336.59     2251.79    179.08 o 
   9   0   1     2818.76     2470.91    121.18 o 
  10   0   1       73.36       74.17     23.45 o 
  11   0   1     4565.88     4736.31    321.43 o 
  12   0   1      212.80      199.60     77.47 o 
  13   0   1      231.01      209.91     84.80 o 
  14   0   1     3412.34     3366.44    267.40 o 
  15   0   1     1001.71      811.51    334.31 o 
  16   0   1      220.99      127.98     90.53 o 
 -16   1   1       11.99       14.67     30.35 o 
 -15   1   1      202.27      229.06    105.20 o 
 -13   1   1       97.83       78.90    100.31 o 
 -12   1   1       76.92       82.59     33.81 o 
 -11   1   1     9213.77     9286.02    565.87 o 
 -10   1   1     1831.22     1825.42    193.34 o 
  -9   1   1     1844.94     1618.95    101.44 o 
  -8   1   1     3287.67     3169.82    118.12 o 
  -7   1   1     5444.52     5389.47    187.45 o 
  -6   1   1       11.28       21.27     10.56 o 
  -5   1   1    17642.17    17856.80    199.61 o 
  -4   1   1        5.04       16.15      6.33 o 
  -3   1   1     5119.73     5115.11     62.05 o 
  -2   1   1     3106.84     3355.08     40.21 o 
  -1   1   1     7940.90     7519.09    185.77 o 
   0   1   1    17655.97    17013.58    230.36 o 
   1   1   1     4774.92     4715.20     75.93 o 
   2   1   1     4259.69     4151.58     61.42 o 
   3   1   1    23765.34    23941.48    832.88 o 
   4   1   1    14163.97    14623.98    383.66 o 
   5   1   1     7245.79     6600.09    178.70 o 
   6   1   1     2917.10     2751.01    175.27 o 
   7   1   1       92.06      186.17     59.28 o 
   8   1   1       14.84       32.45     13.39 o 
   9   1   1     1010.85      909.96     38.58 o 
  10   1   1     8494.24     7948.89    414.10 o 
  11   1   1       48.61       55.16     58.26 o 
  12   1   1     2911.05     3049.72    246.65 o 
  13   1   1      651.98      792.96    224.29 o 
  14   1   1      971.74      950.04    213.55 o 
  15   1   1     2378.44     2221.45    262.33 o 
 -15   2   1      644.77      682.52    101.44 o 
 -14   2   1       21.99       32.26     29.58 o 
 -12   2   1     2517.32     2540.68    187.07 o 
 -11   2   1      473.83      499.02    185.94 o 
 -10   2   1     3263.88     3302.45    231.32 o 
  -9   2   1     9444.40     9383.94    473.02 o 
  -8   2   1      840.47      771.61    100.01 o 
  -7   2   1     2107.05     2027.46    120.97 o 
  -6   2   1     8801.59     8120.78    137.95 o 
  -5   2   1        2.42       27.35      6.87 o 
  -4   2   1      308.05      739.57    169.73 o 
  -3   2   1      158.30      182.39     13.76 o 
  -2   2   1     8068.74     8575.55    143.39 o 
  -1   2   1    26026.06    25418.46    187.46 o 
   0   2   1       38.49       58.41      7.82 o 
   1   2   1    13955.08    14213.24    100.40 o 
   2   2   1     6678.85     7178.33     59.17 o 
   3   2   1     2505.30     2406.07     52.51 o 
   4   2   1    20526.40    20557.28    565.42 o 
   5   2   1     5376.49     5394.40    183.06 o 
   6   2   1     2180.28     2039.14     90.13 o 
   7   2   1     3450.73     3285.36    120.45 o 
   8   2   1       37.06       52.44     13.66 o 
   9   2   1     8406.02     8163.83    148.12 o 
  10   2   1      348.96      325.20     34.51 o 
  11   2   1     7863.39     7610.45    321.67 o 
  12   2   1       70.10      144.38     67.27 o 
  13   2   1     1036.14      888.26    243.13 o 
  14   2   1     6217.62     5964.96    431.28 o 
  15   2   1      628.94      631.65    228.28 o 
 -15   3   1       28.71       21.29     37.15 o 
 -14   3   1     4077.82     4049.32    250.41 o 
 -13   3   1      429.86      411.72    167.16 o 
 -11   3   1     5657.30     6364.93    310.76 o 
 -10   3   1     4818.27     4791.17    249.33 o 
  -9   3   1      532.25      565.87    141.45 o 
  -8   3   1     5025.38     5118.37    244.03 o 
  -7   3   1    11408.93    11324.26    380.56 o 
  -6   3   1      330.78      410.38     33.50 o 
  -5   3   1     7029.49     7216.54    106.15 o 
  -4   3   1     3019.55     3019.37     51.93 o 
  -3   3   1       80.53       89.31     14.29 o 
  -2   3   1      126.69      143.87      7.84 o 
  -1   3   1    24488.81    23553.34    248.81 o 
   0   3   1     4357.47     4129.87     49.87 o 
   1   3   1     3248.31     2976.56     49.84 o 
   2   3   1     1540.55     1616.52     25.86 o 
   3   3   1     5128.73     5052.54     74.97 o 
   4   3   1      190.93      205.12     13.10 o 
   5   3   1     5284.14     5133.00    141.32 o 
   6   3   1     2913.78     2564.45    109.00 o 
   7   3   1     1675.55     1717.52     74.92 o 
   8   3   1     5609.06     5707.97    160.61 o 
   9   3   1     3620.66     3296.15    182.24 o 
  10   3   1     9353.43     9909.62    418.10 o 
  11   3   1     3026.50     3123.67    228.40 o 
  12   3   1     1059.55     1234.98    340.63 o 
  13   3   1     3476.87     3271.74    259.89 o 
  14   3   1     1679.19     1541.02    404.62 o 
  15   3   1      664.71      540.50    172.86 o 
  16   3   1        2.26       13.63     34.54 o 
 -14   4   1      544.22      412.43    205.92 o 
 -13   4   1      795.41      764.34     79.91 o 
 -12   4   1     4030.13     4000.60    271.70 o 
 -10   4   1      653.74      930.24     90.82 o 
  -9   4   1     4206.29     4310.12    182.09 o 
  -8   4   1        2.85       26.54     30.97 o 
  -7   4   1      107.13      123.56     33.83 o 
  -6   4   1     3320.14     3262.80     89.81 o 
  -5   4   1     6034.13     6176.83    117.70 o 
  -4   4   1       12.03       31.76      7.76 o 
  -3   4   1       64.27       64.81      9.75 o 
  -2   4   1     1832.45     1568.58     53.63 o 
  -1   4   1    33956.74    33548.29    385.20 o 
   0   4   1       43.82       99.14     16.15 o 
   1   4   1     1828.83     1865.59     29.87 o 
   2   4   1      180.57      141.61     17.85 o 
   3   4   1      303.17      306.73     16.08 o 
   4   4   1     9564.92     9577.68    138.96 o 
   5   4   1     7877.91     7963.18    204.34 o 
   6   4   1      216.69      170.45     28.23 o 
   7   4   1      422.63      507.93     47.00 o 
   8   4   1     3201.85     2960.22    187.13 o 
   9   4   1    16823.91    16993.28    535.25 o 
  10   4   1      579.08      533.63    112.27 o 
  11   4   1     1489.30     1436.03    112.64 o 
  12   4   1     1186.94     1278.38    246.15 o 
  13   4   1     2054.06     2236.55    139.60 o 
  14   4   1     1998.65     2026.33    309.59 o 
  15   4   1      300.01      264.27    132.52 o 
  16   4   1        3.04       28.15     45.92 o 
 -13   5   1      781.94      798.39    204.13 o 
 -12   5   1     1181.26     1171.05     88.26 o 
 -11   5   1     2960.65     3007.86    191.67 o 
 -10   5   1     1041.71     1264.57     74.21 o 
  -9   5   1      114.98      109.72     43.11 o 
  -8   5   1      376.78      343.53     29.40 o 
  -7   5   1     1148.22     1114.26     46.90 o 
  -6   5   1      121.92      106.93     18.14 o 
  -5   5   1      764.41      821.93     37.37 o 
  -4   5   1    13835.00    13724.54    205.52 o 
  -3   5   1      749.01      700.75     47.74 o 
  -2   5   1     2980.82     2914.47    119.80 o 
  -1   5   1     1541.84     1512.17     45.76 o 
   0   5   1     7524.95     7079.76    100.33 o 
   1   5   1      612.27      701.46     26.83 o 
   2   5   1     3164.14     3120.96     52.76 o 
   3   5   1      236.11      208.08     25.62 o 
   4   5   1      244.67      219.38     29.32 o 
   5   5   1     5933.54     6051.20    117.75 o 
   6   5   1     2100.21     1881.31     60.65 o 
   7   5   1      616.05      583.25     76.78 o 
   8   5   1    14917.90    16196.49    365.86 o 
   9   5   1     2820.85     2794.34    177.14 o 
  10   5   1     3567.35     3427.89    393.29 o 
  11   5   1     1646.72     1746.01    269.96 o 
  12   5   1       79.53       94.72     46.26 o 
  13   5   1     1569.60     1557.45    288.16 o 
  14   5   1      149.26      233.78     77.24 o 
  15   5   1       19.70       35.60     25.68 o 
 -11   6   1      968.51     1107.83     73.97 o 
 -10   6   1       51.41       79.69     28.69 o 
  -9   6   1      284.39      262.48     51.12 o 
  -8   6   1        2.18        4.31      6.92 o 
  -7   6   1      134.78      139.32     29.63 o 
  -6   6   1       99.20      105.96     29.59 o 
  -5   6   1    10921.39    10462.72    187.28 o 
  -4   6   1      233.31      278.55     71.59 o 
  -3   6   1      903.17      887.02     83.42 o 
  -2   6   1     8712.54     9056.16    336.85 o 
  -1   6   1    12797.08    12866.37    196.43 o 
   0   6   1     3124.43     3310.61     95.07 o 
   1   6   1     2477.42     2539.33     68.37 o 
   2   6   1       78.55      103.87     22.54 o 
   3   6   1     2258.81     2256.46     62.82 o 
   4   6   1    13434.17    13752.06    243.86 o 
   5   6   1     3802.63     3885.87    102.30 o 
   6   6   1     4396.09     4194.63    154.98 o 
   7   6   1      742.07      756.26     25.37 o 
   8   6   1      925.33      992.40    198.21 o 
   9   6   1    10111.65    10528.03    342.90 o 
  10   6   1      346.31      352.61     90.44 o 
  11   6   1      446.97      552.21    117.34 o 
  12   6   1      161.27      172.64    104.00 o 
  13   6   1      696.67      768.55    192.46 o 
  14   6   1      684.70      532.34    148.40 o 
  15   6   1      177.57      182.22     91.93 o 
 -12   7   1     2806.47     3110.25    573.69 o 
 -11   7   1     1608.33     1946.48    375.82 o 
 -10   7   1       27.26       54.45     70.55 o 
  -9   7   1       62.85       47.06     34.58 o 
  -8   7   1       15.80       22.70     11.88 o 
  -7   7   1      126.51       91.86     16.14 o 
  -6   7   1     3356.32     3509.62    247.96 o 
  -5   7   1      226.02      387.59    100.47 o 
  -4   7   1     7828.96     7784.85    229.32 o 
  -3   7   1     5893.10     5846.55    635.62 o 
  -2   7   1     2882.32     3013.32    138.23 o 
  -1   7   1    10690.24    10781.60    221.28 o 
   0   7   1      777.06      707.73     39.77 o 
   1   7   1       40.59       46.76     13.11 o 
   2   7   1     5754.03     6191.13    122.76 o 
   3   7   1    11396.40    11765.80    399.16 o 
   4   7   1     1603.32     1687.05     87.13 o 
   5   7   1     6592.32     6725.94    134.28 o 
   6   7   1      728.19      660.30     32.60 o 
   7   7   1      146.17      143.51     40.39 o 
   8   7   1     8440.35     8994.88    300.29 o 
   9   7   1       29.83       66.24     41.95 o 
  10   7   1     2478.90     2467.63    167.30 o 
  11   7   1      521.94      636.96    226.73 o 
  12   7   1        2.18       58.49     40.15 o 
  13   7   1      405.18      367.01    115.90 o 
  14   7   1      163.68      173.72    102.87 o 
  15   7   1      738.56      561.24    146.48 o 
 -13   8   1       49.52       21.47     50.69 o 
 -12   8   1      900.73      735.48    285.05 o 
 -11   8   1      370.69      393.11    157.73 o 
 -10   8   1      333.77      311.47    156.36 o 
  -9   8   1      348.43      356.85    122.97 o 
  -8   8   1      634.79      837.15    275.51 o 
  -7   8   1       84.65      119.33     65.84 o 
  -6   8   1      167.40      134.36     68.46 o 
  -5   8   1    10057.11    10348.18    473.80 o 
  -4   8   1     2749.26     2937.74    149.85 o 
  -3   8   1       71.25       69.04     31.63 o 
  -2   8   1    10231.30    10535.21    384.46 o 
  -1   8   1     4301.32     4356.80    104.20 o 
   0   8   1      886.18      819.11     42.10 o 
   1   8   1     1104.24     1128.76     50.46 o 
   2   8   1     1044.97     1095.50     50.20 o 
   3   8   1      804.90      780.76     56.18 o 
   4   8   1     5721.44     6146.52    128.97 o 
   5   8   1     3368.57     2850.92    369.29 o 
   6   8   1      818.43      837.42     35.02 o 
   7   8   1     2454.20     2367.72    141.44 o 
   8   8   1      214.11      203.96     80.28 o 
   9   8   1     2732.65     2934.97    150.45 o 
  10   8   1       84.62      104.12     40.92 o 
  11   8   1      131.68      176.33     65.25 o 
  12   8   1        4.39       36.96     39.16 o 
  13   8   1        2.05       -2.39     59.04 o 
  14   8   1     1140.51      922.07    265.20 o 
 -12   9   1       31.45       80.39     74.84 o 
 -11   9   1      420.36      234.78    100.78 o 
 -10   9   1      164.32      155.35    102.39 o 
  -9   9   1     1098.83     1048.44    419.89 o 
  -8   9   1      456.46      352.08    157.02 o 
  -7   9   1      174.18      203.89     72.81 o 
  -6   9   1     9265.75     9158.23    553.95 o 
  -5   9   1     2955.07     2949.30    214.57 o 
  -4   9   1     4547.57     4777.90    189.53 o 
  -3   9   1     1642.88     1728.91    119.16 o 
  -2   9   1     6379.60     6877.05    362.31 o 
  -1   9   1     1939.96     1869.52     80.07 o 
   0   9   1     1418.89     1435.54     54.69 o 
   1   9   1        5.94       17.01     10.63 o 
   2   9   1      862.43      764.53     49.96 o 
   3   9   1     2587.00     2677.40    115.06 o 
   4   9   1     2700.90     2736.45    119.25 o 
   5   9   1      668.31      623.95     58.18 o 
   6   9   1      350.94      325.29     66.87 o 
   7   9   1       15.56       33.11     33.39 o 
   8   9   1     5993.96     6267.38    225.56 o 
   9   9   1      328.04      351.04    119.10 o 
  10   9   1      394.98      438.18    117.01 o 
  11   9   1        7.88       29.48     33.04 o 
  12   9   1       77.78       80.18     53.48 o 
  13   9   1      229.58      123.44     69.27 o 
  14   9   1      798.92      562.77    295.97 o 
 -12  10   1      471.17      398.54    164.23 o 
 -11  10   1      128.38      124.16     69.41 o 
 -10  10   1     1292.63     1066.21    361.33 o 
  -9  10   1        1.21       73.71     83.19 o 
  -8  10   1     1478.21     1478.29    153.68 o 
  -7  10   1     4328.25     4334.79    373.55 o 
  -6  10   1      897.35      921.54    291.49 o 
  -5  10   1     6472.35     7073.69    446.01 o 
  -4  10   1     3270.67     3474.62    234.48 o 
  -3  10   1     2663.20     2496.67    149.98 o 
  -2  10   1     3167.06     3431.83    187.28 o 
  -1  10   1     3591.79     3985.90    188.77 o 
   0  10   1      280.28      248.66     36.17 o 
   1  10   1       17.06       28.80     11.48 o 
   2  10   1       16.05       35.02     22.15 o 
   3  10   1       57.44      107.57     26.29 o 
   4  10   1     2541.50     2541.36     88.52 o 
   5  10   1     3226.45     2959.32    313.41 o 
   6  10   1      217.82      232.51     45.55 o 
   7  10   1      485.90      530.89    109.79 o 
   8  10   1      526.24      658.19    136.98 o 
   9  10   1      484.66      357.79    139.60 o 
  10  10   1       81.39       70.75     49.13 o 
  11  10   1      670.85      637.09    145.02 o 
  12  10   1       20.75       17.23     22.23 o 
  13  10   1      482.69      322.82    170.34 o 
 -11  11   1      501.51      429.97    175.03 o 
 -10  11   1      379.49      303.30    140.62 o 
  -9  11   1     1141.28     1401.89    211.94 o 
  -8  11   1     2914.17     2991.81    381.84 o 
  -7  11   1       58.87      102.63     66.73 o 
  -6  11   1     5037.32     5246.25    364.90 o 
  -5  11   1     1775.48     1937.00    441.24 o 
  -4  11   1       36.40       32.50     47.35 o 
  -3  11   1     1896.32     1991.80    135.79 o 
  -2  11   1     2578.07     2774.51    208.18 o 
  -1  11   1     1373.26     1561.77    369.91 o 
   0  11   1      100.12      104.94     28.86 o 
   1  11   1      500.56      504.77     97.83 o 
   2  11   1       30.86       52.54     18.89 o 
   3  11   1       24.07       40.79     34.61 o 
   4  11   1      855.80      934.35     72.34 o 
   5  11   1      101.38      114.87     49.98 o 
   6  11   1      802.47      817.74    145.61 o 
   7  11   1      767.21      710.60    161.37 o 
   8  11   1     1632.22     1620.94    244.93 o 
   9  11   1     1293.06     1110.00    211.14 o 
  10  11   1      957.67      810.73    234.32 o 
  11  11   1      197.99      131.01     66.20 o 
  12  11   1      743.88      553.89    239.49 o 
 -10  12   1     1253.87      856.53    312.19 o 
  -9  12   1       89.55       56.00     40.01 o 
  -8  12   1      490.55      512.68    212.96 o 
  -7  12   1     1966.64     1987.39    191.90 o 
  -6  12   1      874.90      792.72    333.66 o 
  -5  12   1     2362.67     2370.36    160.36 o 
  -4  12   1      533.35      557.53    172.11 o 
  -3  12   1     1556.22     1905.03    494.49 o 
  -2  12   1     1455.59     1220.78    314.63 o 
  -1  12   1      232.62      247.42    137.94 o 
   0  12   1     1033.89     1119.40    316.66 o 
   1  12   1       29.68       33.51     20.07 o 
   2  12   1       84.36      106.35     42.28 o 
   3  12   1     1763.24     2029.43    142.71 o 
   4  12   1      847.00     1015.94    309.50 o 
   5  12   1     3621.77     3568.26    224.96 o 
   6  12   1      134.94      119.65     41.61 o 
   7  12   1      301.91      362.61    100.02 o 
   8  12   1     3025.64     2942.11    175.94 o 
   9  12   1      179.89      212.52     72.62 o 
  10  12   1      221.61      223.77     64.67 o 
  11  12   1      423.98      319.37    131.87 o 
  -9  13   1      442.47      334.79    160.89 o 
  -8  13   1     2115.15     2033.37    256.91 o 
  -7  13   1      314.63      290.72    196.85 o 
  -6  13   1     1347.44     1188.88    521.86 o 
  -5  13   1      800.69      811.45    349.04 o 
  -4  13   1        2.92       41.33     61.42 o 
  -3  13   1      535.53      457.40    215.52 o 
  -2  13   1      302.07      315.11    141.75 o 
  -1  13   1     1495.87     1605.67    428.65 o 
   0  13   1       98.31       75.14     58.74 o 
   1  13   1      830.64      858.86    111.64 o 
   2  13   1     3050.93     3207.51    322.21 o 
   3  13   1       80.56       50.15     36.87 o 
   4  13   1     3392.82     3605.70    278.26 o 
   5  13   1     1057.74     1149.64    201.33 o 
   6  13   1      116.61      132.09     61.87 o 
   7  13   1      391.95      377.80    126.62 o 
   8  13   1     1241.07     1009.02    193.81 o 
   9  13   1      174.05      120.28     98.04 o 
  10  13   1      870.83      630.17    162.10 o 
  -7  14   1      441.41      297.94    200.73 o 
  -6  14   1      735.61      581.32    315.71 o 
  -5  14   1      294.13      229.36     89.33 o 
  -4  14   1        0.15       89.33     59.40 o 
  -3  14   1       15.52       63.45     62.20 o 
  -2  14   1       96.80       84.14     67.27 o 
  -1  14   1      353.62      264.54    193.57 o 
   0  14   1     1318.63     1186.55    158.45 o 
   1  14   1      128.70      108.42     93.51 o 
   2  14   1      102.27       97.38     75.68 o 
   3  14   1     2675.41     3067.13    268.95 o 
   4  14   1     2295.96     2526.72    725.34 o 
   5  14   1     2593.92     2376.85    174.46 o 
   6  14   1      743.79      725.70    175.03 o 
   7  14   1     2466.65     2371.55    194.92 o 
   8  14   1      674.09      542.87    175.85 o 
   9  14   1       14.62       42.44     43.80 o 
  -5  15   1        0.14       19.50     42.46 o 
  -4  15   1       62.76       69.71     63.75 o 
  -3  15   1       26.97       35.24     38.40 o 
  -2  15   1      269.13      253.03    126.84 o 
  -1  15   1     1769.91     1716.41    577.98 o 
   0  15   1       79.49      113.37     82.59 o 
   1  15   1     1423.10     1540.19    510.35 o 
   2  15   1     1918.91     2110.18    281.18 o 
   3  15   1      382.07      390.37    188.27 o 
   4  15   1     1993.90     1924.59    643.88 o 
   5  15   1      946.10      867.09    414.22 o 
   6  15   1       87.27       83.19     92.43 o 
   7  15   1      285.98      125.77     83.31 o 
  -2  16   1     2053.90     1778.43    226.25 o 
  -1  16   1      157.63      181.71    106.51 o 
   0  16   1     1507.02     1512.34    215.58 o 
   1  16   1      850.31      576.85    328.53 o 
   2  16   1        2.81       35.96     75.26 o 
   3  16   1     1947.15     1902.05    222.80 o 
   4  16   1     1502.18     1237.72    359.36 o 
   5  16   1      787.54      522.70    297.46 o 
  -4 -16   2     1922.51     1824.58    240.63 o 
  -3 -16   2        3.85       33.99     87.01 o 
  -2 -16   2        2.76       68.46     81.88 o 
  -1 -16   2       60.72       95.06     79.85 o 
   0 -16   2        0.36       54.74     65.78 o 
   1 -16   2      223.16      102.57     84.80 o 
   2 -16   2      702.52      487.10    345.34 o 
  -7 -15   2       71.73       37.38     28.64 o 
  -6 -15   2      662.00      436.65    273.13 o 
  -5 -15   2      697.64      518.52    328.23 o 
  -4 -15   2       32.42       -0.24     71.50 o 
  -3 -15   2      210.79      170.67     92.79 o 
  -2 -15   2      170.58      118.20    122.31 o 
  -1 -15   2      196.78      168.77    112.41 o 
   0 -15   2      460.99      393.29    193.87 o 
   1 -15   2     2393.77     2663.05    318.87 o 
   2 -15   2      781.31      711.56    284.88 o 
   3 -15   2      477.41      346.18    217.61 o 
   4 -15   2      490.15      209.26    189.64 o 
   5 -15   2      321.18      214.69    168.29 o 
  -9 -14   2      178.75       82.70     45.49 o 
  -8 -14   2      312.76      255.51     96.79 o 
  -7 -14   2      408.85      331.90    121.98 o 
  -6 -14   2      145.67      121.98     49.32 o 
  -5 -14   2      287.50      225.69     80.91 o 
  -4 -14   2       11.88       53.52     34.11 o 
  -3 -14   2      418.17      417.38    207.35 o 
  -2 -14   2        8.82       83.07     59.87 o 
  -1 -14   2       46.18       89.87     70.07 o 
   0 -14   2     1517.07     1665.36    346.42 o 
   1 -14   2     1361.70     1197.76    136.15 o 
   2 -14   2     1612.20     1576.56    171.87 o 
   3 -14   2     1781.47     1800.07    218.62 o 
   4 -14   2      372.00      426.51    225.90 o 
   5 -14   2       19.00       66.55     54.92 o 
   6 -14   2     3640.13     3207.22    352.98 o 
   7 -14   2      340.72      107.34     96.37 o 
 -10 -13   2      129.64       69.93     47.47 o 
  -9 -13   2      724.23      654.54    216.27 o 
  -8 -13   2      215.63      169.50     66.73 o 
  -7 -13   2        3.69       41.53     33.04 o 
  -6 -13   2      711.97      794.85    203.20 o 
  -5 -13   2       14.69       45.24     36.46 o 
  -4 -13   2     1090.83     1034.95     94.99 o 
  -3 -13   2       38.26       10.38     23.42 o 
  -2 -13   2     2253.46     2247.77     82.48 o 
  -1 -13   2     1680.61     1505.54    317.08 o 
   0 -13   2      781.94      764.70    317.91 o 
   1 -13   2     4083.70     4259.71    330.67 o 
   2 -13   2     1976.14     2304.11    430.32 o 
   3 -13   2     1086.96      940.56    106.39 o 
   4 -13   2     1550.23     1341.19    132.27 o 
   5 -13   2     1269.68     1236.23    133.22 o 
   6 -13   2       85.51       85.58     77.05 o 
   7 -13   2     1034.90     1043.01    129.59 o 
   8 -13   2      104.67       71.80     57.37 o 
   9 -13   2       80.30       33.10     39.24 o 
 -11 -12   2       98.45       55.40     33.05 o 
 -10 -12   2     1562.53     1253.97    332.80 o 
  -9 -12   2       51.51       85.39     49.34 o 
  -8 -12   2      795.86      738.12    175.48 o 
  -7 -12   2        1.27       28.14     26.17 o 
  -6 -12   2        5.70       28.83     37.85 o 
  -5 -12   2      622.06      746.09    265.85 o 
  -4 -12   2       37.95       46.09     22.30 o 
  -3 -12   2     2778.48     2771.54    131.65 o 
  -2 -12   2      518.51      659.78    119.45 o 
  -1 -12   2      202.34      189.79     79.14 o 
   0 -12   2     6687.90     6890.69    254.10 o 
   1 -12   2     2291.00     2405.90    228.34 o 
   2 -12   2       34.08       52.78     44.67 o 
   3 -12   2     2788.64     2768.90    161.85 o 
   4 -12   2     3247.96     3295.65    298.05 o 
   5 -12   2        0.11      -12.58     58.02 o 
   6 -12   2      890.91      963.16    271.10 o 
   7 -12   2       65.61       42.58     38.94 o 
   8 -12   2       66.60       46.75     56.65 o 
   9 -12   2       91.47      124.82    105.97 o 
  10 -12   2      158.37      112.53     76.27 o 
 -12 -11   2      839.63      633.27    225.44 o 
 -11 -11   2        1.67       16.88     47.83 o 
 -10 -11   2       21.87       72.85     33.96 o 
  -9 -11   2      995.57     1041.92    269.25 o 
  -8 -11   2        3.44       28.80     27.84 o 
  -7 -11   2       58.03       75.42     41.22 o 
  -6 -11   2      519.70      542.14    139.24 o 
  -5 -11   2       47.71       45.91     41.22 o 
  -4 -11   2     6099.53     6413.32    218.45 o 
  -3 -11   2      749.16      692.58    135.49 o 
  -2 -11   2     4071.56     4502.13    210.29 o 
  -1 -11   2     2909.71     2829.07    133.96 o 
   0 -11   2     2842.87     2913.93    138.37 o 
   1 -11   2     4927.67     4929.93    217.42 o 
   2 -11   2     1131.33     1009.56    293.02 o 
   3 -11   2      620.13      837.33    273.66 o 
   4 -11   2      641.88      546.97    182.36 o 
   5 -11   2      213.16      730.29    133.88 o 
   6 -11   2       12.76       51.82     54.86 o 
   7 -11   2      251.26      185.76     97.74 o 
   8 -11   2        5.06       35.07     51.46 o 
   9 -11   2        4.18       14.67     66.25 o 
  10 -11   2      771.59      637.91    248.44 o 
  11 -11   2      722.38      724.44    273.66 o 
 -13 -10   2     1336.92     1013.07    371.45 o 
 -12 -10   2       65.91       56.45     33.92 o 
 -11 -10   2      245.73      189.64     69.79 o 
 -10 -10   2     2416.34     2683.56    173.94 o 
  -9 -10   2      336.09      316.39     90.29 o 
  -8 -10   2     2151.78     2166.93    158.69 o 
  -7 -10   2        5.38       20.10     28.89 o 
  -6 -10   2      911.49      970.97    291.97 o 
  -5 -10   2     2428.77     2382.23    104.96 o 
  -4 -10   2      475.10      506.03    150.81 o 
  -3 -10   2     6921.26     7144.53    304.64 o 
  -2 -10   2     1014.34     1030.83    111.22 o 
  -1 -10   2      842.72     1007.11    362.82 o 
   0 -10   2     6707.32     6801.40    336.61 o 
   1 -10   2     8266.39     7444.20   1084.76 o 
   2 -10   2       12.35       10.72      7.55 o 
   3 -10   2      606.61      514.88    121.92 o 
   4 -10   2     1320.81     1351.50    129.82 o 
   5 -10   2     1521.18     1448.17    420.66 o 
   6 -10   2      428.11      538.32    136.80 o 
   7 -10   2     1782.69     1711.87    442.61 o 
   8 -10   2       14.39       96.97     47.23 o 
   9 -10   2      548.49      399.73    167.93 o 
  10 -10   2     2602.16     3015.49    651.93 o 
  11 -10   2      438.53      363.41    161.85 o 
  12 -10   2        9.27       26.18     39.54 o 
 -13  -9   2      234.56      164.52     73.60 o 
 -12  -9   2     1395.27     1396.18    317.23 o 
 -11  -9   2      508.62      444.40    147.30 o 
 -10  -9   2       17.13       40.87     32.39 o 
  -9  -9   2     4928.83     5224.26    275.23 o 
  -8  -9   2       89.46       65.19     40.86 o 
  -7  -9   2      509.42      518.59    111.52 o 
  -6  -9   2     3285.76     3218.93    175.54 o 
  -5  -9   2      618.48      783.70    174.25 o 
  -4  -9   2     9547.24    10030.06    320.74 o 
  -3  -9   2      826.21      837.80     56.67 o 
  -2  -9   2      126.08      132.45     44.79 o 
  -1  -9   2     5511.76     5363.13    515.18 o 
   0  -9   2    10014.59     9175.70    639.76 o 
   1  -9   2     3861.06     3955.21    131.04 o 
   2  -9   2      341.06      290.41     20.51 o 
   3  -9   2     1744.05     1406.93    195.51 o 
   4  -9   2       92.23       30.86     79.25 o 
   5  -9   2       28.88       10.65     16.09 o 
   6  -9   2     2490.88     2835.93    478.03 o 
   7  -9   2        0.02       65.12     58.98 o 
   8  -9   2      357.07      349.28    132.57 o 
   9  -9   2     1186.38     1299.32    200.97 o 
  10  -9   2     1735.09     1723.98    403.31 o 
  11  -9   2     1219.78     1337.07    311.53 o 
  12  -9   2      815.46      910.80    288.27 o 
 -14  -8   2      337.50      251.48    143.12 o 
 -13  -8   2     1401.09     1444.14    361.24 o 
 -12  -8   2       54.26       54.82     31.34 o 
 -11  -8   2      200.10      291.42     80.97 o 
 -10  -8   2     3451.19     3859.87    200.01 o 
  -9  -8   2      831.70      893.44    183.61 o 
  -8  -8   2     1695.07     1696.85     94.92 o 
  -7  -8   2     1295.22     1128.22    136.32 o 
  -6  -8   2      702.10      573.57     78.97 o 
  -5  -8   2     4307.01     4068.46    130.99 o 
  -4  -8   2     2551.06     2411.73    140.73 o 
  -3  -8   2     1109.49     1065.33     74.87 o 
  -2  -8   2       75.66       72.97     37.52 o 
  -1  -8   2     2781.09     2348.79    435.42 o 
   0  -8   2     6954.06     6919.86    164.88 o 
   1  -8   2      514.12      486.60     30.32 o 
   2  -8   2       15.85       33.68     12.49 o 
   3  -8   2      178.33      159.57     30.53 o 
   4  -8   2      356.42      299.84     32.78 o 
   5  -8   2      572.59      523.88     19.34 o 
   6  -8   2      410.29      406.33     34.68 o 
   7  -8   2     5736.50     5832.35    261.55 o 
   8  -8   2        6.45       41.72     43.15 o 
   9  -8   2      435.47      703.27    188.51 o 
  10  -8   2     7031.84     7582.62    931.67 o 
  11  -8   2     1448.36     1407.80    283.26 o 
  12  -8   2        1.91       21.17     39.42 o 
  13  -8   2      343.97      238.84    109.19 o 
 -14  -7   2     2376.04     2591.91    297.16 o 
 -13  -7   2      167.22      151.53     81.22 o 
 -12  -7   2     2129.14     2215.14    112.05 o 
 -11  -7   2     2609.76     2766.45    115.14 o 
 -10  -7   2      145.11      155.57     60.85 o 
  -9  -7   2     1136.32     1443.20    227.77 o 
  -8  -7   2       11.06        1.23     36.20 o 
  -7  -7   2      247.74      255.63     56.65 o 
  -6  -7   2     4950.97     5075.15    152.06 o 
  -5  -7   2      611.29      574.93     52.53 o 
  -4  -7   2     8884.86     8743.64    255.63 o 
  -3  -7   2      801.81      801.32     51.73 o 
  -2  -7   2       69.31       65.63     14.93 o 
  -1  -7   2     4804.03     4879.98    153.24 o 
   0  -7   2     5363.63     5127.19    144.32 o 
   1  -7   2     1072.71     1036.98     77.73 o 
   2  -7   2     1354.92     1349.89     55.42 o 
   3  -7   2       38.56       58.60     15.23 o 
   4  -7   2     2065.17     2042.34     84.11 o 
   5  -7   2     2441.87     2410.50     91.41 o 
   6  -7   2     7133.17     7233.91    500.36 o 
   7  -7   2      302.10      267.51     33.54 o 
   8  -7   2       21.41       17.74     20.50 o 
   9  -7   2     4626.17     5119.66    268.51 o 
  10  -7   2     4589.24     4932.39    232.86 o 
  11  -7   2     1395.08     1394.80    343.67 o 
  12  -7   2      914.84      901.56    208.18 o 
  13  -7   2     1288.94     1064.36    533.55 o 
 -15  -6   2     1961.31     2027.65    172.34 o 
 -14  -6   2       40.64       62.04     57.17 o 
 -13  -6   2     2857.01     3282.37    249.66 o 
 -12  -6   2     1065.34     1171.29    232.10 o 
 -11  -6   2        3.21        7.28     36.26 o 
 -10  -6   2     2655.67     2775.64    152.23 o 
  -9  -6   2      271.15      341.58    107.31 o 
  -8  -6   2      372.07      430.19    126.01 o 
  -7  -6   2      159.51      235.04     81.45 o 
  -6  -6   2     1775.98     1766.18     78.95 o 
  -5  -6   2     3470.62     3450.98    150.17 o 
  -4  -6   2      102.12      139.28     30.81 o 
  -3  -6   2     2929.00     2857.07    100.70 o 
  -2  -6   2     1474.53     1601.37     57.33 o 
  -1  -6   2     2863.21     2634.62     78.75 o 
   0  -6   2     4769.17     4689.03    220.16 o 
   1  -6   2        1.94       17.33      6.69 o 
   2  -6   2       29.66       44.47     14.97 o 
   3  -6   2     1736.72     1785.79     65.76 o 
   4  -6   2     2518.53     2526.53     87.98 o 
   5  -6   2     6024.29     6214.18    141.90 o 
   6  -6   2     1980.58     1930.33     83.83 o 
   7  -6   2     5521.44     5455.21    210.46 o 
   8  -6   2     6939.11     7279.05    267.28 o 
   9  -6   2     3241.11     3532.13    205.54 o 
  10  -6   2     3643.93     3962.49    218.29 o 
  11  -6   2     1741.20     1731.65    138.56 o 
  12  -6   2      146.28      160.82     61.83 o 
 -15  -5   2     1491.64      995.25    297.73 o 
 -14  -5   2     2514.19     3014.20    231.94 o 
 -13  -5   2        9.90       48.32     31.16 o 
 -12  -5   2      793.43      844.33    164.16 o 
 -11  -5   2     3496.55     3914.84    212.69 o 
 -10  -5   2       98.51      120.13     40.42 o 
  -9  -5   2      123.44      157.61     60.53 o 
  -8  -5   2     1615.62     1654.33    170.38 o 
  -7  -5   2      171.50      125.07     52.74 o 
  -6  -5   2     3422.47     3422.27    142.71 o 
  -5  -5   2     1397.05     1336.69     45.28 o 
  -4  -5   2     4995.06     4876.90    108.57 o 
  -3  -5   2     1042.53     1055.52     45.62 o 
  -2  -5   2     3783.76     3900.15     73.70 o 
  -1  -5   2     1004.27     1002.27     33.24 o 
   0  -5   2      432.72      435.13     16.90 o 
   1  -5   2    11588.97    11395.68    328.09 o 
   2  -5   2     1068.75     1292.37     50.45 o 
   3  -5   2      976.73      975.48     49.59 o 
   4  -5   2    12096.93    12120.26    239.10 o 
   5  -5   2       93.25      113.72     29.51 o 
   6  -5   2    16882.01    16650.95    331.89 o 
   7  -5   2     5592.65     5151.78    227.82 o 
   8  -5   2      675.60      766.93    118.42 o 
   9  -5   2     2196.34     2315.59    170.30 o 
  10  -5   2     1980.80     2049.12     91.94 o 
  11  -5   2      144.47      175.39     47.56 o 
  12  -5   2       17.15       25.23     24.03 o 
  13  -5   2      326.49      363.41    123.44 o 
 -15  -4   2      811.87      831.65    260.83 o 
 -14  -4   2      213.50      219.34     83.34 o 
 -13  -4   2     1139.67     1218.66    109.48 o 
 -12  -4   2      989.78     1302.70    294.24 o 
 -11  -4   2       68.72       17.76     28.46 o 
 -10  -4   2     2096.87     1893.83     93.83 o 
  -9  -4   2      519.87      598.79    161.00 o 
  -8  -4   2      152.42      141.34     45.84 o 
  -7  -4   2      353.79      419.93     90.10 o 
  -6  -4   2     3847.92     3571.82    199.72 o 
  -5  -4   2     4825.38     4406.47    103.40 o 
  -4  -4   2       89.78      122.05     27.80 o 
  -3  -4   2     6249.51     6397.63    132.51 o 
  -2  -4   2     1795.06     1784.15     57.64 o 
  -1  -4   2     3332.83     3408.00     66.50 o 
   0  -4   2    20522.16    21172.77    307.66 o 
   1  -4   2     6451.60     6292.13     91.83 o 
   2  -4   2    13722.08    13865.29    122.18 o 
   3  -4   2    13106.05    13584.54    255.60 o 
   4  -4   2        4.42       35.89     12.17 o 
   5  -4   2    23950.58    24242.63    359.90 o 
   6  -4   2    10946.97    11158.99    230.83 o 
   7  -4   2     2201.64     2146.95     84.34 o 
   8  -4   2      418.47      521.87    103.50 o 
   9  -4   2     8616.39     8745.72    267.26 o 
  10  -4   2      980.49      979.14     63.69 o 
  11  -4   2       40.00      101.80     75.92 o 
  12  -4   2       21.70       69.65     41.21 o 
  13  -4   2       53.60      107.40     54.63 o 
  14  -4   2        4.19       38.52     70.31 o 
  15  -4   2      782.64      618.41    270.56 o 
 -15  -3   2       23.45        9.04     33.52 o 
 -14  -3   2     2039.36     2018.93    186.24 o 
 -13  -3   2       21.58       38.73     37.44 o 
 -12  -3   2       43.73       53.57     26.61 o 
 -11  -3   2      291.70      358.46    118.97 o 
 -10  -3   2      258.84      266.14     75.27 o 
  -9  -3   2     2123.85     2014.93    129.37 o 
  -8  -3   2     1269.96     1277.36     96.74 o 
  -7  -3   2       33.60       32.32     21.37 o 
  -6  -3   2     8168.17     8025.10    224.76 o 
  -5  -3   2      160.01      156.84     28.97 o 
  -4  -3   2     8803.04     8651.14    166.24 o 
  -3  -3   2      232.88      306.27     18.89 o 
  -2  -3   2    15654.95    16301.47    241.88 o 
  -1  -3   2     2941.74     2953.76     60.86 o 
   0  -3   2     1909.73     1782.81     33.09 o 
   1  -3   2     4886.59     4738.47     87.99 o 
   2  -3   2    18761.29    18512.88    674.82 o 
   3  -3   2     2658.18     2551.38     70.69 o 
   4  -3   2    23989.82    23263.29    610.37 o 
   5  -3   2        5.26       45.30     13.59 o 
   6  -3   2     6360.17     6273.88    213.47 o 
   7  -3   2     5185.03     5273.86    213.07 o 
   8  -3   2     8141.26     8369.11    234.17 o 
   9  -3   2      142.36      132.90     40.35 o 
  10  -3   2     1802.90     1888.75    130.42 o 
  11  -3   2      561.17      615.67    168.11 o 
  12  -3   2      120.18      164.47     58.26 o 
  13  -3   2      119.56      151.11     73.11 o 
  14  -3   2      845.14      822.24    257.03 o 
  15  -3   2       57.33       59.93     57.55 o 
 -16  -2   2      222.36      241.41     82.36 o 
 -15  -2   2     1503.93     1639.99    260.42 o 
 -14  -2   2      277.03      277.40     70.56 o 
 -13  -2   2      556.05      452.17    124.45 o 
 -12  -2   2       59.29       91.78     35.43 o 
 -11  -2   2      222.84      146.52     76.63 o 
 -10  -2   2      338.93      290.66    210.51 o 
  -9  -2   2     7840.63     8118.67    393.59 o 
  -8  -2   2      546.11      518.17     14.83 o 
  -7  -2   2      101.84      121.12     13.62 o 
  -6  -2   2    12023.66    11872.61    365.59 o 
  -5  -2   2    20370.99    19675.44    214.04 o 
  -4  -2   2      229.88      267.52     23.68 o 
  -3  -2   2       30.89       47.18      9.82 o 
  -2  -2   2       38.71       69.02     11.34 o 
  -1  -2   2     2606.30     2449.52     40.16 o 
   0  -2   2     8993.05     9308.45     95.72 o 
   1  -2   2     1047.08      978.24     29.28 o 
   2  -2   2     8004.77     8217.80    344.95 o 
   3  -2   2    18180.36    18355.45    163.98 o 
   4  -2   2      930.32      789.27     35.78 o 
   5  -2   2    14620.14    13775.91    322.84 o 
   6  -2   2     4743.94     4447.39    120.26 o 
   7  -2   2      866.22      931.03     80.09 o 
   8  -2   2     1040.55      968.71     88.38 o 
   9  -2   2     1116.07     1011.64     83.07 o 
  10  -2   2     3433.33     3292.73    238.84 o 
  11  -2   2      254.73      240.03     79.14 o 
  12  -2   2       16.63       17.89     28.39 o 
  13  -2   2      575.00      673.81    170.85 o 
  14  -2   2       23.85       67.86     54.57 o 
  15  -2   2     1846.58     1968.90    523.06 o 
 -16  -1   2     1339.96     1263.40    196.76 o 
 -15  -1   2       19.48       27.39     27.39 o 
 -14  -1   2      604.81      536.12    210.39 o 
 -13  -1   2     1514.77     1536.55    369.74 o 
 -12  -1   2       12.89       30.00     53.37 o 
 -10  -1   2     1551.82     1403.91    112.98 o 
  -9  -1   2     4820.20     4862.14    182.49 o 
  -8  -1   2     8365.51     8301.29    216.38 o 
  -7  -1   2     5278.71     5089.98    144.74 o 
  -6  -1   2     3178.06     2715.99     94.81 o 
  -5  -1   2      381.84      333.85     19.37 o 
  -4  -1   2    30400.71    31252.60    428.35 o 
  -3  -1   2     1336.57     1328.19     31.16 o 
  -2  -1   2     4932.16     5157.16     58.71 o 
  -1  -1   2    34736.50    32591.41    829.09 o 
   0  -1   2      893.54      967.23     24.30 o 
   1  -1   2     6760.50     6889.51     96.00 o 
   2  -1   2     7951.40     8194.34     81.27 o 
   3  -1   2      418.61      316.16     19.66 o 
   4  -1   2    29484.22    29382.78    283.95 o 
   5  -1   2     1130.57     1294.58     46.83 o 
   6  -1   2     3805.74     3409.14    242.00 o 
   7  -1   2     1102.53     1014.68     91.60 o 
   8  -1   2      592.68      497.43     31.69 o 
   9  -1   2     3156.00     3125.58    261.14 o 
  10  -1   2      745.02      713.05     90.94 o 
  11  -1   2     1198.43     1159.72     90.41 o 
  12  -1   2      127.76      112.17     62.32 o 
  13  -1   2      249.65      324.11    128.69 o 
  14  -1   2     3567.85     3624.24    293.05 o 
  15  -1   2      154.53      264.18     98.34 o 
  16  -1   2      504.81      468.31    187.97 o 
 -16   0   2      341.86      174.31    144.91 o 
 -15   0   2       89.33       56.59     63.57 o 
 -14   0   2      482.26      478.27    211.11 o 
 -13   0   2       42.48       40.31     64.35 o 
 -12   0   2      729.91      861.01    168.53 o 
 -10   0   2     2788.86     2643.21    120.26 o 
  -9   0   2    10816.69    10583.61    328.68 o 
  -8   0   2    10597.22    10987.50    280.76 o 
  -7   0   2    10298.46    10413.50    194.48 o 
  -6   0   2     5441.97     5519.88    102.67 o 
  -5   0   2    25104.18    24472.56    175.47 o 
  -4   0   2      900.39      899.56     28.09 o 
  -3   0   2    11512.40    12116.63    245.47 o 
  -2   0   2       15.78       44.50      9.65 o 
  -1   0   2     4824.92     4800.94     66.91 o 
   0   0   2    23104.94    23147.57    177.19 o 
   1   0   2     6953.35     6901.91     76.03 o 
   2   0   2      604.38      603.05     20.59 o 
   3   0   2     2971.78     2793.17    153.39 o 
   4   0   2      258.05      234.59     28.62 o 
   5   0   2    12799.14    12438.22    231.76 o 
   6   0   2      325.00      318.57     46.22 o 
   7   0   2        0.20       21.29     38.76 o 
   8   0   2      400.81      410.59     51.58 o 
   9   0   2      375.61      340.50     84.34 o 
  10   0   2     6775.09     5808.06    763.68 o 
  11   0   2      580.77      729.39    235.86 o 
  12   0   2      214.74      270.98     96.73 o 
  13   0   2     3849.88     3794.50    343.62 o 
  14   0   2        2.37       -7.10     70.55 o 
  15   0   2     1431.07     1348.10    381.60 o 
  16   0   2     1071.45     1040.33    367.77 o 
 -15   1   2      652.64      438.02    159.94 o 
 -14   1   2      105.00       88.68     45.26 o 
 -13   1   2      705.99      750.56    301.27 o 
 -12   1   2     2839.84     2942.32    203.47 o 
 -11   1   2      648.63      750.38    246.83 o 
  -9   1   2     8236.82     7978.59    565.07 o 
  -8   1   2      189.23      219.13     63.01 o 
  -7   1   2     3950.93     3769.48     93.89 o 
  -6   1   2    23846.01    22877.77    205.86 o 
  -5   1   2       42.27       48.98     11.51 o 
  -4   1   2     1067.61     1032.43     31.56 o 
  -3   1   2    10253.99    10882.57    150.61 o 
  -2   1   2     3630.95     3658.45     50.94 o 
  -1   1   2      735.11      820.22     17.33 o 
   0   1   2     6739.43     6082.02    365.43 o 
   1   1   2     7686.80     7677.09     72.56 o 
   2   1   2      214.12      202.58     11.86 o 
   3   1   2     6353.15     6312.69    106.05 o 
   4   1   2     6716.88     6455.23    254.34 o 
   5   1   2       15.46       39.83     10.89 o 
   6   1   2     1486.94     1425.35     48.89 o 
   7   1   2     1145.16     1035.80     89.27 o 
   8   1   2      598.42      586.92     69.95 o 
   9   1   2     3740.68     3506.98    130.95 o 
  10   1   2      464.45      416.28     28.12 o 
  11   1   2     3478.24     3360.74    148.83 o 
  12   1   2      234.64      163.93     55.64 o 
  13   1   2      218.17      192.80     96.85 o 
  14   1   2     6333.57     6332.02    462.71 o 
  16   1   2      519.18      335.39    164.53 o 
 -15   2   2      103.45       77.41     58.32 o 
 -14   2   2      685.67      745.43    230.61 o 
 -13   2   2      830.30      630.40    258.70 o 
 -12   2   2      125.06      114.44     60.17 o 
 -11   2   2     6183.13     6640.80    361.63 o 
 -10   2   2     5493.63     5599.46    269.07 o 
  -9   2   2     3183.81     2950.67    178.84 o 
  -8   2   2     3999.99     3896.83    235.20 o 
  -7   2   2    14458.28    14261.74    254.16 o 
  -6   2   2     2252.88     2249.22     56.15 o 
  -5   2   2     2432.48     2202.29     54.68 o 
  -4   2   2       38.14       58.23     12.09 o 
  -3   2   2      235.99      243.71     11.07 o 
  -2   2   2     4711.03     4809.06     55.26 o 
  -1   2   2      160.66      136.90      7.48 o 
   0   2   2     2701.72     2593.61     33.89 o 
   1   2   2    14300.60    14783.62    115.89 o 
   2   2   2     1788.22     1756.22     31.89 o 
   3   2   2    11502.59    11125.70    115.71 o 
   4   2   2      808.68      803.29     43.11 o 
   5   2   2     8240.53     8830.69    129.39 o 
   6   2   2      717.03      604.05     43.32 o 
   7   2   2     3145.05     3025.56    121.55 o 
   8   2   2      605.71      594.47     54.17 o 
   9   2   2     1080.28     1075.46     92.02 o 
  10   2   2    12675.63    11870.71    800.94 o 
  11   2   2        7.07       18.81     14.71 o 
  12   2   2      258.89      362.10    119.57 o 
  13   2   2     5913.47     6189.19    444.52 o 
  14   2   2      129.80      219.40    107.52 o 
  15   2   2     1053.46      941.45    322.21 o 
  16   2   2      447.82      364.79    206.52 o 
 -15   3   2     1182.50     1072.05    118.49 o 
 -14   3   2      171.32       77.17     58.68 o 
 -13   3   2      769.49      723.85    208.84 o 
 -12   3   2     2526.26     2415.62    124.70 o 
 -11   3   2      454.57      460.68    158.51 o 
 -10   3   2     4451.93     4364.37    252.67 o 
  -9   3   2     4292.18     4494.19    196.32 o 
  -8   3   2     1103.88     1031.98     79.97 o 
  -7   3   2     2220.47     2346.21     66.94 o 
  -6   3   2     2468.80     2384.05     70.26 o 
  -5   3   2     1996.29     2150.67     52.93 o 
  -4   3   2       34.47       81.15     14.63 o 
  -3   3   2     4479.79     4894.81     79.35 o 
  -2   3   2     2474.30     2527.17     34.91 o 
  -1   3   2     4571.03     4579.00     63.24 o 
   0   3   2    31379.72    31333.47    321.61 o 
   1   3   2      165.59      105.95     12.73 o 
   2   3   2    18200.25    18263.66    241.36 o 
   3   3   2    11170.19    11709.69    103.84 o 
   4   3   2    12471.43    12106.53    231.87 o 
   5   3   2     1579.30     1536.77     73.53 o 
   6   3   2     9822.22    10220.11    139.28 o 
   7   3   2     2784.34     3131.73    124.32 o 
   8   3   2      410.10      408.93     72.01 o 
   9   3   2    10571.73    10942.52    334.68 o 
  10   3   2      174.71      170.05     22.61 o 
  11   3   2     2247.12     2225.99    152.49 o 
  12   3   2      957.47     1077.78    353.99 o 
  13   3   2      311.65      287.80     88.32 o 
  14   3   2     2726.50     2659.71    306.34 o 
  15   3   2      935.58     1015.76    382.74 o 
  16   3   2       33.88       26.89     35.37 o 
 -14   4   2      468.93      362.34    236.99 o 
 -13   4   2      620.32      637.91    202.40 o 
 -12   4   2       27.20       23.26     28.45 o 
 -11   4   2     1840.56     1878.20     95.65 o 
 -10   4   2     3350.57     3747.98    229.89 o 
  -9   4   2      582.45      752.80     62.08 o 
  -8   4   2      284.60      349.62     86.77 o 
  -7   4   2     3083.51     2989.93     93.43 o 
  -6   4   2      138.66      165.56     20.05 o 
  -5   4   2     3927.24     4172.01     80.36 o 
  -4   4   2      211.76      329.35     19.81 o 
  -3   4   2     7685.29     8552.40     91.20 o 
  -2   4   2    15558.85    15831.58    183.55 o 
  -1   4   2     8682.85     8082.19    119.83 o 
   0   4   2     6222.78     5974.48     70.56 o 
   1   4   2     1976.75     1957.41     31.99 o 
   2   4   2     4967.21     4833.89     72.36 o 
   3   4   2    22100.91    21834.37    277.87 o 
   4   4   2     1015.83     1100.28     39.73 o 
   5   4   2     4378.16     4460.92     90.50 o 
   6   4   2      799.99      763.13     33.28 o 
   7   4   2      626.39      619.48     37.08 o 
   8   4   2     2439.76     2388.86    103.80 o 
   9   4   2      102.84       94.58     27.91 o 
  10   4   2     6041.12     4585.55    586.18 o 
  11   4   2      343.88      410.59    123.92 o 
  12   4   2       42.42       77.38     43.51 o 
  13   4   2     4239.04     4734.21    320.45 o 
  14   4   2      178.71      202.34     71.38 o 
  15   4   2      165.55      174.80     52.55 o 
 -12   5   2     1122.12     1252.81     84.08 o 
 -11   5   2     1028.25     1030.55     74.78 o 
 -10   5   2     2898.93     3035.43    150.74 o 
  -9   5   2      113.67      112.43     40.53 o 
  -8   5   2      728.08      617.10     65.47 o 
  -7   5   2       32.17       27.71     10.09 o 
  -6   5   2      120.12      129.89     29.92 o 
  -5   5   2     1430.80     1520.76     52.41 o 
  -4   5   2      148.59      181.85     12.17 o 
  -3   5   2     3958.67     3862.66    171.59 o 
  -2   5   2    13860.75    14436.04    189.12 o 
  -1   5   2     3209.02     3060.34     50.59 o 
   0   5   2    15252.01    15022.08    206.84 o 
   1   5   2     3553.61     3243.37     53.86 o 
   2   5   2     3490.33     3446.81     57.76 o 
   3   5   2     4136.17     4343.16     76.32 o 
   4   5   2     5908.46     5407.46    103.62 o 
   5   5   2      678.51      708.27     36.38 o 
   6   5   2     1823.71     1827.17     59.66 o 
   7   5   2     1158.72     1243.37     69.67 o 
   8   5   2      135.16      128.56     30.72 o 
   9   5   2     3510.52     3474.47    278.12 o 
  10   5   2       26.57       46.04     53.49 o 
  11   5   2      312.82      418.95     94.26 o 
  12   5   2     2348.67     2478.93    379.42 o 
  13   5   2      165.68      178.33     55.99 o 
  14   5   2      495.68      445.51     98.10 o 
  15   5   2        0.17       26.57     35.10 o 
 -11   6   2      320.56      343.59     99.21 o 
 -10   6   2     2958.52     3042.49    152.55 o 
  -9   6   2     1673.42     1826.89     83.21 o 
  -8   6   2       57.04       56.68     16.84 o 
  -7   6   2      220.38      202.83     31.89 o 
  -6   6   2     3146.59     3176.77    100.72 o 
  -5   6   2      298.73      254.21     18.90 o 
  -4   6   2     6264.86     6258.34    182.69 o 
  -3   6   2     2930.65     2999.91    127.56 o 
  -2   6   2     1169.85     1102.92     74.01 o 
  -1   6   2    18232.19    18425.98    176.01 o 
   0   6   2    17885.28    17862.46    160.26 o 
   1   6   2      782.60      887.80     38.08 o 
   2   6   2     3692.61     3693.79     72.79 o 
   3   6   2    18484.42    18392.90    229.77 o 
   4   6   2      734.94      780.16     37.70 o 
   5   6   2     1341.24     1323.27     53.19 o 
   6   6   2      360.77      377.90     28.42 o 
   7   6   2      538.70      513.44     51.11 o 
   8   6   2      485.49      543.21     33.61 o 
   9   6   2      463.77      326.03    143.30 o 
  10   6   2     2285.91     2358.30    114.31 o 
  11   6   2       70.90      110.33     46.84 o 
  12   6   2      196.79      212.49     65.38 o 
  13   6   2     2707.08     3094.89    340.19 o 
  14   6   2        9.71       36.74     43.18 o 
  15   6   2      186.29      171.73     57.60 o 
 -12   7   2      233.61      259.11    142.47 o 
 -11   7   2      802.02      789.33    188.09 o 
 -10   7   2     1308.16     1430.10    117.78 o 
  -9   7   2       33.38       57.80     43.56 o 
  -8   7   2      242.02      193.59     21.48 o 
  -7   7   2      257.60      199.18     19.70 o 
  -6   7   2      401.11      416.03    108.34 o 
  -5   7   2    12280.90    12855.98    391.83 o 
  -4   7   2      785.21      808.28     94.22 o 
  -3   7   2     2624.02     2315.76    102.24 o 
  -2   7   2    13353.87    14094.37    732.34 o 
  -1   7   2    19860.36    20972.04    514.51 o 
   0   7   2     2812.85     2959.91     84.22 o 
   1   7   2     3425.91     3472.75     92.54 o 
   2   7   2     4653.84     4437.51    113.36 o 
   3   7   2      324.85      415.05     47.37 o 
   4   7   2     2197.18     2091.56     59.69 o 
   5   7   2        0.90       13.46      9.90 o 
   6   7   2      378.16      385.76     25.48 o 
   7   7   2       37.63       25.62     14.02 o 
   8   7   2      832.53      601.20    125.21 o 
   9   7   2     3343.27     3494.87    178.15 o 
  10   7   2     1213.78     1418.89    258.70 o 
  11   7   2      313.23      339.39     97.13 o 
  12   7   2      853.39      985.94    254.51 o 
  13   7   2      209.61      211.14     85.43 o 
  14   7   2      610.20      633.61    156.92 o 
  15   7   2        5.39       41.88     33.92 o 
 -12   8   2      101.34       68.46     48.90 o 
 -11   8   2      101.87      110.62     70.55 o 
 -10   8   2      648.88      678.35    149.44 o 
  -9   8   2     1644.17     1676.15    423.59 o 
  -8   8   2      340.46      256.25    102.04 o 
  -7   8   2        0.23       43.83     51.82 o 
  -6   8   2     3920.29     4237.02    195.05 o 
  -5   8   2      554.35      471.80    120.22 o 
  -4   8   2     4882.43     5072.42    205.07 o 
  -3   8   2    10624.12    11422.31    369.08 o 
  -2   8   2     1447.47     1487.58     96.43 o 
  -1   8   2     8182.68     8368.28    179.48 o 
   0   8   2     4335.26     4523.07     91.56 o 
   1   8   2       24.23       41.53      9.94 o 
   2   8   2        5.06       21.12      9.92 o 
   3   8   2     5786.74     5704.10    138.86 o 
   4   8   2       54.80       88.21     24.83 o 
   5   8   2       26.94       45.63     19.62 o 
   6   8   2      137.18      122.18     29.44 o 
   7   8   2     1060.71     1000.44     50.99 o 
   8   8   2      693.18      738.32     63.65 o 
   9   8   2     1220.55     1248.41    121.54 o 
  10   8   2     1404.19     1628.87    264.25 o 
  11   8   2      454.57      491.82    108.24 o 
  12   8   2      411.17      459.09    128.29 o 
  13   8   2     2556.39     2819.59    260.05 o 
  14   8   2      667.16      719.97    213.02 o 
 -12   9   2      565.38      463.72    182.12 o 
 -11   9   2        0.35       61.19     60.65 o 
 -10   9   2     3010.17     3443.55    280.52 o 
  -9   9   2        1.64       17.12     56.00 o 
  -8   9   2      238.61      223.57     81.40 o 
  -7   9   2     1635.16     1546.57    115.15 o 
  -6   9   2       33.77       44.62     24.72 o 
  -5   9   2     5641.99     6044.53    318.36 o 
  -4   9   2     6724.92     7089.50    240.80 o 
  -3   9   2       86.00      110.04     44.23 o 
  -2   9   2     1455.22     1431.75    133.64 o 
  -1   9   2    14207.43    14408.89    364.02 o 
   0   9   2     3639.75     3736.46    115.16 o 
   1   9   2      271.81      304.00     36.84 o 
   2   9   2     3283.23     3331.63    106.21 o 
   3   9   2       74.78       94.59     24.67 o 
   4   9   2      288.45      359.00     73.22 o 
   5   9   2     2036.98     2039.29     95.18 o 
   6   9   2      268.69      283.11     64.14 o 
   7   9   2      105.06      113.72     31.97 o 
   8   9   2     1693.24     1703.31    131.13 o 
   9   9   2     2063.15     2038.57    175.74 o 
  10   9   2      831.95     1061.66    200.07 o 
  11   9   2      523.37      568.00     96.42 o 
  12   9   2     1147.24     1086.01    217.28 o 
  13   9   2      685.21      553.88    178.41 o 
  14   9   2      863.07      673.68    263.61 o 
 -12  10   2      124.70       97.38     48.13 o 
 -11  10   2     1064.48      858.26    231.62 o 
 -10  10   2       55.80      135.49     95.42 o 
  -9  10   2     1315.13     1054.88    446.01 o 
  -8  10   2      279.96      216.89     93.33 o 
  -7  10   2       23.11       68.34     43.12 o 
  -6  10   2     3528.40     3883.53    327.57 o 
  -5  10   2     2018.57     2068.42    328.49 o 
  -4  10   2       75.98       59.70     23.06 o 
  -3  10   2     8902.21     9331.16    303.71 o 
  -2  10   2     3902.31     4326.20    265.79 o 
  -1  10   2       28.31       20.69     37.73 o 
   0  10   2     1448.48     1496.08     67.12 o 
   1  10   2      161.46      150.66     30.13 o 
   2  10   2       83.20       95.29     28.38 o 
   3  10   2      179.69      179.61     40.27 o 
   4  10   2     1298.43     1436.55     90.18 o 
   5  10   2        4.69       24.03     26.27 o 
   6  10   2     2055.87     2193.46     77.16 o 
   7  10   2     1396.96     1298.66     69.33 o 
   8  10   2     1209.16     1270.24    204.25 o 
   9  10   2     1595.92     1559.99    248.45 o 
  10  10   2     2196.74     2205.38    351.57 o 
  11  10   2        1.71       44.01     62.20 o 
  12  10   2        0.94       39.44     34.87 o 
  13  10   2     2543.43     2633.95    207.89 o 
 -11  11   2        4.12       21.05     30.12 o 
 -10  11   2     1258.56     1050.94    375.34 o 
  -9  11   2       18.40       20.10     34.59 o 
  -8  11   2       92.30       83.25     61.07 o 
  -7  11   2     2841.44     3330.78    292.45 o 
  -6  11   2       59.42       62.26     50.51 o 
  -5  11   2     2790.65     2904.03    215.04 o 
  -4  11   2     1560.50     1800.78    293.58 o 
  -3  11   2       62.56       40.60     29.63 o 
  -2  11   2       56.30       69.88     33.04 o 
  -1  11   2     3102.96     3103.67    155.41 o 
   0  11   2       94.97      130.87     32.83 o 
   1  11   2       35.14       41.71     16.90 o 
   2  11   2      116.15      124.41     38.66 o 
   3  11   2      426.25      532.63    133.33 o 
   4  11   2      543.71      597.45    109.75 o 
   5  11   2     8008.50     8366.94    220.07 o 
   6  11   2     1898.67     1986.74     81.88 o 
   7  11   2        0.74       31.22     35.24 o 
   8  11   2     1471.05     1469.10    240.67 o 
   9  11   2     3114.04     3147.72    265.27 o 
  10  11   2      344.32      234.55     96.57 o 
  11  11   2      112.75       93.37     41.36 o 
  12  11   2     1456.15     1233.43    195.19 o 
 -10  12   2        4.19       47.35     51.17 o 
  -9  12   2      406.25      312.72    148.31 o 
  -8  12   2       32.93       50.03     54.27 o 
  -7  12   2       20.88       30.77     72.52 o 
  -6  12   2     3832.37     4413.87    366.40 o 
  -5  12   2       11.73       24.69     50.45 o 
  -4  12   2       21.30       46.40     52.36 o 
  -3  12   2     2047.81     2098.31    327.45 o 
  -2  12   2       14.77       68.14     37.29 o 
  -1  12   2     3043.78     3061.91    164.10 o 
   0  12   2      973.27     1124.40    236.64 o 
   1  12   2      848.56      899.41     71.91 o 
   2  12   2      349.71      372.66     81.15 o 
   3  12   2      129.63      144.11     41.57 o 
   4  12   2     3437.75     3798.12    166.90 o 
   5  12   2      851.65      879.45    129.31 o 
   6  12   2     1007.09      852.35    163.40 o 
   7  12   2     3839.05     3775.63    218.44 o 
   8  12   2     1771.96     1738.36    148.49 o 
   9  12   2      467.09      416.24    130.74 o 
  10  12   2     1024.34      915.36    284.63 o 
  11  12   2      427.63      380.29    176.64 o 
  -8  13   2      116.83      114.68     99.71 o 
  -7  13   2     1255.68      786.22    387.63 o 
  -6  13   2      115.80       62.08     62.38 o 
  -5  13   2      345.14      405.10    181.89 o 
  -4  13   2      251.39      209.56    106.33 o 
  -3  13   2       20.85      -12.23     59.93 o 
  -2  13   2     1098.71      863.69    384.88 o 
  -1  13   2      253.17      181.59    119.87 o 
   0  13   2     1432.38     1322.82    126.31 o 
   1  13   2       38.36       76.51     55.70 o 
   2  13   2        2.75      129.53     63.81 o 
   3  13   2     9769.60    10491.43    454.57 o 
   4  13   2       72.84       74.38     34.26 o 
   5  13   2      787.06      867.27    355.66 o 
   6  13   2     3672.82     3782.35    206.48 o 
   7  13   2     1147.80     1209.53    231.85 o 
   8  13   2      491.98      485.61    234.60 o 
   9  13   2      923.12      879.55    361.45 o 
  10  13   2       48.37       23.13     25.49 o 
  -7  14   2       20.91       12.58     63.51 o 
  -6  14   2      315.94      163.28     93.51 o 
  -5  14   2       97.40       92.14     64.35 o 
  -4  14   2       12.72       -5.07     61.60 o 
  -3  14   2       90.86      123.98     81.46 o 
  -2  14   2        4.25       -0.48     54.86 o 
  -1  14   2     2208.37     2260.04    206.40 o 
   0  14   2        1.10       -1.19     67.57 o 
   1  14   2     1376.20     1434.45    565.34 o 
   2  14   2     1805.01     2094.97    201.09 o 
   3  14   2       19.23       27.07     77.82 o 
   4  14   2     4475.15     4883.79    401.40 o 
   5  14   2     1137.63     1148.51    506.66 o 
   6  14   2       69.20       79.02     81.52 o 
   7  14   2     1420.06     1198.72    189.23 o 
   8  14   2     1135.09     1134.44    198.42 o 
   9  14   2       44.62       33.39     27.12 o 
  -5  15   2      452.44      315.94    207.35 o 
  -4  15   2      164.68       84.86     73.05 o 
  -3  15   2      149.21       93.69     86.11 o 
  -2  15   2      225.21      140.62     91.00 o 
  -1  15   2        3.98       -2.15     58.44 o 
   0  15   2     1637.81     1974.92    244.32 o 
   1  15   2      592.63      385.18    240.45 o 
   2  15   2      139.24      138.53     92.67 o 
   3  15   2     3309.39     3803.15    422.04 o 
   4  15   2        3.81       53.79     54.57 o 
   5  15   2      149.11      160.95    103.35 o 
   6  15   2     2061.34     1875.15    585.55 o 
   7  15   2      121.54       78.84     81.64 o 
  -2  16   2        2.62       70.37     71.08 o 
  -1  16   2     1405.90     1253.64    142.59 o 
   0  16   2        0.36       58.08     59.16 o 
   1  16   2      412.47      225.18    157.55 o 
   2  16   2      243.86      156.48    108.06 o 
   3  16   2      478.90      298.77    201.86 o 
   4  16   2     1074.64      797.14    432.29 o 
  -3 -16   3      228.26      216.18    130.60 o 
  -2 -16   3        0.19       38.70     63.87 o 
  -1 -16   3      182.90      151.29     95.42 o 
   0 -16   3        0.85      -15.15     53.31 o 
   1 -16   3      419.90      148.55    129.77 o 
   2 -16   3      133.31      111.99     80.86 o 
  -7 -15   3       12.34       22.42     28.34 o 
  -6 -15   3       58.78       55.40     74.07 o 
  -5 -15   3      711.00      541.36    245.16 o 
  -4 -15   3      776.13      641.37    358.05 o 
  -3 -15   3      776.75      597.36    353.63 o 
  -2 -15   3       56.48      105.85     70.61 o 
  -1 -15   3       28.06       47.95     48.54 o 
   0 -15   3      259.53      195.66     98.46 o 
   1 -15   3      599.35      440.34    249.99 o 
   2 -15   3     2384.07     2078.21    250.59 o 
   3 -15   3      675.05      707.45    338.73 o 
   4 -15   3      494.00      309.03    192.44 o 
   5 -15   3     1022.72      639.94    345.94 o 
  -8 -14   3      105.87       75.59     32.95 o 
  -7 -14   3      543.10      517.88    158.65 o 
  -6 -14   3        2.56       22.51     27.97 o 
  -5 -14   3      210.51      154.17     73.05 o 
  -4 -14   3     2142.75     1930.46    366.63 o 
  -3 -14   3      678.71      567.72    321.49 o 
  -2 -14   3      334.52      367.95    177.29 o 
  -1 -14   3     1204.43      916.82    388.22 o 
   0 -14   3        1.56       57.73     43.95 o 
   1 -14   3     1946.03     2379.43    280.94 o 
   2 -14   3     2008.76     2038.43    239.67 o 
   3 -14   3       82.09      145.75     84.20 o 
   4 -14   3      645.55      573.15    290.90 o 
   5 -14   3     4129.27     4800.83    503.56 o 
   6 -14   3      519.05      360.73    220.29 o 
   7 -14   3      414.26      318.81    216.12 o 
 -10 -13   3      140.58       63.25     44.96 o 
  -9 -13   3        0.04       31.09     26.62 o 
  -8 -13   3     1011.36      990.94    280.84 o 
  -7 -13   3      187.18      149.44     63.22 o 
  -6 -13   3        0.07       -6.63     38.12 o 
  -5 -13   3     2202.02     2320.98    102.69 o 
  -4 -13   3       68.83       69.59     36.80 o 
  -3 -13   3     1166.12     1196.04    241.21 o 
  -2 -13   3      482.57      429.02    134.64 o 
  -1 -13   3       18.17       28.42     13.95 o 
   0 -13   3     2049.58     2300.29    633.74 o 
   1 -13   3     3490.04     3384.09    277.78 o 
   2 -13   3     1239.39     1552.95    167.57 o 
   3 -13   3     1933.65     1736.21    151.95 o 
   4 -13   3     1725.57     1550.09    252.79 o 
   5 -13   3      543.97      513.28    235.32 o 
   6 -13   3      932.02     1008.42    476.54 o 
   7 -13   3      326.95      285.71    141.04 o 
   8 -13   3       52.46       64.88     64.58 o 
 -11 -12   3      131.30       87.70     51.04 o 
 -10 -12   3      524.38      421.15    155.83 o 
  -9 -12   3      922.68      867.00    250.56 o 
  -8 -12   3       50.59       82.38     35.45 o 
  -7 -12   3      425.64      458.48    124.43 o 
  -6 -12   3      959.32     1074.22    193.89 o 
  -5 -12   3      559.42      593.60    231.14 o 
  -4 -12   3     2234.67     2307.77     96.34 o 
  -3 -12   3        1.07       12.25     25.82 o 
  -2 -12   3       64.75       53.51     23.45 o 
  -1 -12   3     2880.88     2966.63    179.86 o 
   0 -12   3       28.51       27.38     14.48 o 
   1 -12   3     2247.90     2432.98    536.12 o 
   2 -12   3     2518.98     2602.52    210.99 o 
   3 -12   3      239.39      226.08    138.77 o 
   4 -12   3      166.64      110.26     95.24 o 
   5 -12   3     3032.17     3249.62    303.06 o 
   6 -12   3      108.72      147.00    119.09 o 
   7 -12   3      111.15      100.90     86.95 o 
   8 -12   3        2.29       57.43     46.93 o 
   9 -12   3       74.48       67.86    106.69 o 
  10 -12   3        4.65       56.35     34.77 o 
 -12 -11   3        9.29       28.82     34.68 o 
 -11 -11   3      705.15      582.09    255.12 o 
 -10 -11   3      468.59      400.55    118.02 o 
  -9 -11   3       21.65       29.87     37.86 o 
  -8 -11   3     3678.80     3732.19    232.81 o 
  -7 -11   3      449.86      464.02    158.25 o 
  -6 -11   3        3.50       11.89     35.08 o 
  -5 -11   3     1706.12     1717.05    112.38 o 
  -4 -11   3      864.66      923.50    204.01 o 
  -3 -11   3      471.49      543.31    142.33 o 
  -2 -11   3     1011.18     1005.37    133.85 o 
  -1 -11   3       60.47       55.68     35.44 o 
   0 -11   3     2406.81     2760.74    129.41 o 
   1 -11   3      461.23      437.22     69.86 o 
   2 -11   3     1509.98     1250.95    273.96 o 
   3 -11   3     1579.25     1828.22    462.53 o 
   4 -11   3      772.49      678.35    294.71 o 
   5 -11   3     1208.17     1172.66    292.21 o 
   6 -11   3       15.86       45.92     35.42 o 
   7 -11   3       45.08       69.83     80.75 o 
   8 -11   3        1.84       78.30     75.08 o 
   9 -11   3       22.42       60.65     76.75 o 
  10 -11   3     1049.38     1061.86    320.42 o 
  11 -11   3      297.38      199.84    155.47 o 
 -13 -10   3      999.29      816.76    431.99 o 
 -12 -10   3      691.27      637.20    236.12 o 
 -11 -10   3     1290.48     1163.01    310.06 o 
 -10 -10   3      596.72      596.11    190.92 o 
  -9 -10   3     5133.03     5621.02    275.35 o 
  -8 -10   3      888.08      799.75    173.88 o 
  -7 -10   3      996.94     1165.39    272.32 o 
  -6 -10   3      956.21     1234.86    373.79 o 
  -5 -10   3     1437.44     1384.29     76.20 o 
  -4 -10   3     3089.04     3140.95    151.92 o 
  -3 -10   3      281.74      236.84     76.39 o 
  -2 -10   3      648.46      602.38    112.25 o 
  -1 -10   3     2259.36     2246.96    119.07 o 
   0 -10   3     1268.82     1235.49    113.69 o 
   1 -10   3     2709.18     2437.54    257.60 o 
   2 -10   3     1866.11     1522.86    217.27 o 
   3 -10   3       96.18       85.17     41.46 o 
   4 -10   3      377.89      199.09    112.41 o 
   5 -10   3      937.92     1227.16    355.54 o 
   6 -10   3     2281.32     2455.04    438.61 o 
   7 -10   3        7.97       27.91     42.70 o 
   8 -10   3       82.04       70.07     53.55 o 
   9 -10   3     1059.49     1023.93    395.74 o 
  10 -10   3       37.48       96.49     71.08 o 
  11 -10   3      738.21      492.34    275.21 o 
  12 -10   3      892.60      930.00    357.99 o 
 -13  -9   3     1767.75     1817.14    274.86 o 
 -12  -9   3        6.21       22.13     27.12 o 
 -11  -9   3     1857.11     1823.03    231.20 o 
 -10  -9   3     4945.82     5506.90    274.10 o 
  -9  -9   3      252.07      377.26    105.06 o 
  -8  -9   3     3128.14     3073.86    147.85 o 
  -7  -9   3     1989.07     2231.72    140.14 o 
  -6  -9   3     2433.19     2512.33    111.43 o 
  -5  -9   3     3150.97     3280.19    162.29 o 
  -4  -9   3       64.43       69.66     38.49 o 
  -3  -9   3      859.48      872.99    111.19 o 
  -2  -9   3      650.73      666.42     50.80 o 
  -1  -9   3      445.50      502.80    120.35 o 
   0  -9   3     2077.56     1958.25    159.42 o 
   1  -9   3     3783.09     3539.69    165.31 o 
   2  -9   3     1029.24     1018.17     96.97 o 
   3  -9   3      587.53      568.37     26.15 o 
   4  -9   3      698.34      651.91     42.47 o 
   5  -9   3      122.30      153.90     56.36 o 
   6  -9   3       54.03       51.76     24.49 o 
   7  -9   3      773.98      634.81    229.53 o 
   8  -9   3     1336.20     1291.33    251.18 o 
   9  -9   3      109.22      154.22     76.09 o 
  10  -9   3     2032.09     2130.93    562.71 o 
  11  -9   3     3534.68     3651.08    788.37 o 
  12  -9   3      523.62      451.26    261.56 o 
 -14  -8   3     1785.72     1789.64    198.23 o 
 -13  -8   3      193.58      157.42     84.35 o 
 -12  -8   3     1496.31     1508.02    129.65 o 
 -11  -8   3     2951.16     3263.67    191.38 o 
 -10  -8   3      236.39      212.76     70.56 o 
  -9  -8   3     3863.90     4105.90    217.82 o 
  -8  -8   3     1014.37     1048.88    113.84 o 
  -7  -8   3        0.29       11.34     32.14 o 
  -6  -8   3      475.85      408.76     74.07 o 
  -5  -8   3      817.14      673.15    124.48 o 
  -4  -8   3     1471.47     1574.37     94.19 o 
  -3  -8   3      229.44      272.78     89.83 o 
  -2  -8   3     1041.93     1034.86     75.37 o 
  -1  -8   3     1277.82     1196.63     76.42 o 
   0  -8   3      658.67      628.54     37.90 o 
   1  -8   3     1683.80     1621.32     71.75 o 
   2  -8   3      993.43      942.53     32.95 o 
   3  -8   3        7.59       12.79      7.57 o 
   4  -8   3      367.80      355.77     25.81 o 
   5  -8   3     2074.13     2106.42    137.17 o 
   6  -8   3     8628.75     8459.77    452.16 o 
   7  -8   3      143.26      161.54     63.63 o 
   8  -8   3     1645.05     1681.70    381.66 o 
   9  -8   3     3867.87     3746.85    289.88 o 
  10  -8   3     1208.94     1244.10    293.88 o 
  11  -8   3     1455.68     1488.48    336.82 o 
  12  -8   3     2124.38     1984.29    568.08 o 
  13  -8   3      234.50      203.95    114.62 o 
 -14  -7   3      250.62      286.44    107.63 o 
 -13  -7   3     2133.97     2196.05    124.40 o 
 -12  -7   3      224.71      208.11     79.37 o 
 -11  -7   3      717.98      746.22    148.57 o 
 -10  -7   3     3816.08     3994.19    263.59 o 
  -9  -7   3      805.21      874.68    168.13 o 
  -8  -7   3     1433.70     1410.21     87.48 o 
  -7  -7   3     2165.35     2033.85     64.94 o 
  -6  -7   3     3163.68     2949.21     99.30 o 
  -5  -7   3     3966.20     3860.30    151.29 o 
  -4  -7   3       16.53       26.92     15.18 o 
  -3  -7   3     1235.38     1116.68     54.93 o 
  -2  -7   3     3040.09     3342.55    127.79 o 
  -1  -7   3      857.12      834.60     45.22 o 
   0  -7   3    12217.60    12147.17    296.89 o 
   1  -7   3      640.35      707.11     38.48 o 
   2  -7   3     2964.57     2872.40     96.42 o 
   3  -7   3      845.78      788.60     45.08 o 
   4  -7   3      347.87      277.07     27.28 o 
   5  -7   3    14523.23    15091.67    418.13 o 
   6  -7   3       36.89       38.77     13.45 o 
   7  -7   3     1558.85     1417.47     82.63 o 
   8  -7   3     1887.34     1848.33     98.10 o 
   9  -7   3      838.34      886.01     63.69 o 
  10  -7   3     2455.54     2481.36    105.18 o 
  11  -7   3     3642.28     4225.66    396.75 o 
  12  -7   3        4.09       43.18     42.70 o 
  13  -7   3      132.55       95.59     97.50 o 
 -15  -6   3      484.92      352.53    161.39 o 
 -14  -6   3     1804.80     1979.87    190.70 o 
 -13  -6   3        2.65       22.71     31.85 o 
 -12  -6   3      455.93      476.31    126.59 o 
 -11  -6   3     3465.80     3739.28    359.30 o 
 -10  -6   3      256.80      221.84    106.93 o 
  -9  -6   3     1371.64     1495.63     90.35 o 
  -8  -6   3      245.40      238.21     71.65 o 
  -7  -6   3      130.10      180.75     58.53 o 
  -6  -6   3      643.13      625.17     39.37 o 
  -5  -6   3       23.96       19.77     18.01 o 
  -4  -6   3     6274.46     6360.79    157.44 o 
  -3  -6   3     3366.62     3090.26    101.76 o 
  -2  -6   3    10783.14    10571.67    279.53 o 
  -1  -6   3     6559.83     6223.93    252.47 o 
   0  -6   3     2408.62     2545.77     88.69 o 
   1  -6   3     5371.19     5134.86    116.48 o 
   2  -6   3     1158.72     1067.20     56.03 o 
   3  -6   3     1565.22     1702.68     67.20 o 
   4  -6   3     6203.93     6216.59    150.53 o 
   5  -6   3     1369.64     1311.19     98.43 o 
   6  -6   3     7087.31     7190.06    284.22 o 
   7  -6   3     1063.74      912.09    141.94 o 
   8  -6   3      112.85      101.12     46.86 o 
   9  -6   3     3914.62     4314.23    214.45 o 
  10  -6   3     3666.92     4039.19    214.58 o 
  11  -6   3        6.01       27.61     24.45 o 
  12  -6   3      412.00      420.18    127.02 o 
 -15  -5   3     1805.01     2017.89    165.76 o 
 -14  -5   3      920.35      891.11    246.67 o 
 -13  -5   3     1696.37     1729.92    111.83 o 
 -12  -5   3     2065.77     2209.96     99.76 o 
 -11  -5   3       59.19       89.66     45.29 o 
 -10  -5   3     1501.71     1608.84     77.11 o 
  -9  -5   3       48.60       36.93     32.68 o 
  -8  -5   3      162.78      200.72     58.77 o 
  -7  -5   3      993.77      981.41     67.95 o 
  -6  -5   3      613.52      609.66     53.67 o 
  -5  -5   3     4094.82     4031.99    113.36 o 
  -4  -5   3    10841.92    11036.50    178.57 o 
  -3  -5   3     4119.36     4073.78    120.43 o 
  -2  -5   3        4.73       26.09      9.40 o 
  -1  -5   3     2883.33     2959.56     90.02 o 
   0  -5   3    17112.46    17784.15    229.39 o 
   1  -5   3        7.50       17.08     13.15 o 
   2  -5   3     5445.77     5056.29    108.75 o 
   3  -5   3     4312.62     4295.60    107.94 o 
   4  -5   3     3584.88     3387.52    103.66 o 
   5  -5   3    15783.07    16115.32    337.77 o 
   6  -5   3       18.00       28.45      9.68 o 
   7  -5   3       52.58       88.45     32.49 o 
   8  -5   3     1698.21     1748.50    120.60 o 
   9  -5   3     1415.88     1500.96     98.07 o 
  10  -5   3     1601.71     1648.83    146.76 o 
  11  -5   3      746.64      907.99    148.49 o 
  12  -5   3       61.45       66.67     43.77 o 
  13  -5   3       10.85       29.52     32.68 o 
 -15  -4   3      671.34      633.57    162.91 o 
 -14  -4   3     1867.53     2099.09    165.25 o 
 -13  -4   3      662.49      666.21    121.61 o 
 -12  -4   3      629.04      633.70    162.13 o 
 -11  -4   3     4509.18     4768.61    181.20 o 
 -10  -4   3       16.76       29.77     30.43 o 
  -9  -4   3      633.48      616.49     59.41 o 
  -8  -4   3      961.69      921.12     51.49 o 
  -7  -4   3      514.08      508.35     53.14 o 
  -6  -4   3      152.64      130.81     22.27 o 
  -5  -4   3     7299.70     7303.11    152.19 o 
  -4  -4   3     9074.73     8534.77    188.19 o 
  -3  -4   3     3681.96     3487.62     74.21 o 
  -2  -4   3    16666.06    16565.33    344.17 o 
  -1  -4   3    21071.20    21579.97    538.36 o 
   0  -4   3      945.12      861.97     31.93 o 
   1  -4   3     3875.72     3876.49     74.63 o 
   2  -4   3     1577.40     1578.38     52.70 o 
   3  -4   3      276.31      235.77     23.68 o 
   4  -4   3     4683.78     4840.32    114.70 o 
   5  -4   3     2296.29     2300.75     84.95 o 
   6  -4   3     3242.75     3024.83     96.61 o 
   7  -4   3     2001.66     2079.48    114.37 o 
   8  -4   3      471.49      579.77    124.86 o 
   9  -4   3     9018.31     9407.47    326.77 o 
  10  -4   3      624.82      808.91    173.93 o 
  11  -4   3      454.72      417.92    154.57 o 
  12  -4   3       15.28       83.01     56.35 o 
  13  -4   3       62.65       52.90     57.85 o 
  14  -4   3      344.19      267.64    131.61 o 
  15  -4   3       34.73       48.72     40.91 o 
 -15  -3   3     1878.11     1877.43    156.07 o 
 -14  -3   3      966.66     1126.72     94.73 o 
 -13  -3   3      161.39      152.25     56.04 o 
 -12  -3   3      786.38      899.84    137.14 o 
 -11  -3   3        0.16       24.80     33.28 o 
 -10  -3   3       67.23      127.06     49.95 o 
  -9  -3   3     2959.83     3023.20    136.83 o 
  -8  -3   3     1441.53     1228.27     90.85 o 
  -7  -3   3        5.23       -0.18     49.32 o 
  -6  -3   3     3580.80     3541.87    106.03 o 
  -5  -3   3    17231.45    16486.33    346.38 o 
  -4  -3   3     2509.56     2548.65     74.30 o 
  -3  -3   3     6162.99     5335.59    253.24 o 
  -2  -3   3    58110.27    57595.50    771.08 o 
  -1  -3   3      584.85      548.43     24.51 o 
   0  -3   3    11040.89    11814.02    114.20 o 
   1  -3   3       18.15       10.69      7.64 o 
   2  -3   3     1266.69     1267.92     36.13 o 
   3  -3   3        5.83       12.62      8.68 o 
   4  -3   3     1345.75     1321.47     56.06 o 
   5  -3   3    10170.94    10242.10    243.27 o 
   6  -3   3      377.90      342.84     43.34 o 
   7  -3   3     1348.01     1175.73     91.92 o 
   8  -3   3     7207.72     7526.90    198.86 o 
   9  -3   3      109.21      174.25     50.99 o 
  10  -3   3     1369.57     1359.79     95.95 o 
  11  -3   3      359.84      401.46    132.75 o 
  12  -3   3       28.44       49.02     40.49 o 
  13  -3   3      125.95       85.04     76.63 o 
  14  -3   3      129.80       95.89     64.11 o 
  15  -3   3     2522.56     2514.68    277.06 o 
 -15  -2   3       62.43       62.51     39.06 o 
 -14  -2   3      193.79      262.38     89.61 o 
 -13  -2   3       18.71       13.70     26.01 o 
 -12  -2   3      133.02      163.83     56.49 o 
 -11  -2   3      225.87      271.04     64.65 o 
 -10  -2   3     1601.90     1703.90     87.62 o 
  -9  -2   3      727.15      733.43     82.63 o 
  -8  -2   3     5381.06     5140.35    174.19 o 
  -7  -2   3    10424.67    10587.80    185.37 o 
  -6  -2   3     7110.86     6867.63    122.39 o 
  -5  -2   3     2336.59     2398.67     69.23 o 
  -4  -2   3    13002.40    11759.31    263.44 o 
  -3  -2   3    17020.25    17552.17    455.13 o 
  -2  -2   3     1178.99     1218.01     30.77 o 
  -1  -2   3    20780.40    20819.89    179.83 o 
   0  -2   3     2774.12     2716.86     46.71 o 
   1  -2   3      121.90      147.03     15.45 o 
   2  -2   3      398.06      454.04     21.16 o 
   3  -2   3     1263.72     1328.82     38.75 o 
   4  -2   3      347.61      428.44     22.63 o 
   5  -2   3     3639.23     3489.38    117.99 o 
   6  -2   3     6793.44     6868.26    302.68 o 
   7  -2   3      323.50      315.95     94.65 o 
   8  -2   3       38.15       69.06     41.60 o 
   9  -2   3     5244.39     5493.02    620.92 o 
  10  -2   3      460.61      463.66    260.37 o 
  11  -2   3     1630.08     1418.59    126.49 o 
  12  -2   3       84.00       58.38     48.60 o 
  13  -2   3       47.87       70.25     35.84 o 
  14  -2   3     2376.38     2770.33    614.71 o 
  15  -2   3      164.33      142.65     56.12 o 
 -15  -1   3      749.30      693.11    122.31 o 
 -14  -1   3      800.87      889.83     76.70 o 
 -13  -1   3       46.12       51.93     28.44 o 
 -12  -1   3       19.54       22.48     45.68 o 
 -11  -1   3      734.45      741.80    148.43 o 
 -10  -1   3       20.99       18.39     11.12 o 
  -9  -1   3     4385.34     4305.71    160.99 o 
  -8  -1   3    13378.06    13542.03    222.94 o 
  -7  -1   3      982.38      939.32     45.26 o 
  -6  -1   3     7859.06     7576.52    136.08 o 
  -5  -1   3    41880.59    43621.46    938.97 o 
  -4  -1   3       25.39       86.67     13.40 o 
  -3  -1   3    12784.50    13404.84    226.98 o 
  -2  -1   3    13438.62    13623.57     98.52 o 
  -1  -1   3     8636.46     8351.84     75.76 o 
   0  -1   3      392.30      352.61     20.98 o 
   1  -1   3        8.08       26.73      7.76 o 
   2  -1   3      119.02      159.35     22.06 o 
   3  -1   3       35.02       61.04     16.41 o 
   4  -1   3      939.97      781.94     31.61 o 
   5  -1   3    12866.05    12353.40    199.77 o 
   6  -1   3     1611.05     1528.43     90.38 o 
   7  -1   3     1354.48     1257.28    109.37 o 
   8  -1   3     5609.31     6138.44    264.42 o 
   9  -1   3      385.38      385.36     57.55 o 
  10  -1   3     1379.32     1365.75    180.28 o 
  11  -1   3     1092.40     1053.86    112.53 o 
  12  -1   3      726.52      694.03    322.27 o 
  13  -1   3     1499.77     1309.82    326.80 o 
  14  -1   3      106.14      114.44     62.91 o 
  15  -1   3     3148.78     3463.94    369.74 o 
 -14   0   3      372.36      386.85    112.77 o 
 -13   0   3      515.14      620.14    211.17 o 
 -12   0   3      435.55      426.03    142.83 o 
 -11   0   3      689.52      749.43    255.24 o 
 -10   0   3     5799.03     5153.54    472.49 o 
  -9   0   3     7529.42     7245.23    231.56 o 
  -8   0   3     2893.26     2853.34    100.54 o 
  -7   0   3     6798.47     6653.28    135.55 o 
  -6   0   3    12498.27    12208.90    263.75 o 
  -5   0   3       26.03       34.72      8.36 o 
  -4   0   3    15348.31    15223.87    297.63 o 
  -3   0   3      263.52      244.28     13.62 o 
  -2   0   3     2726.40     3046.98     55.30 o 
  -1   0   3     2011.71     2172.73     29.09 o 
   0   0   3      778.40      830.53     20.06 o 
   1   0   3     4250.52     4325.93     52.73 o 
   2   0   3      303.03      335.12     20.82 o 
   3   0   3      218.56      264.35     25.33 o 
   4   0   3     6150.70     6065.32    127.68 o 
   5   0   3      333.99      624.28     46.13 o 
   6   0   3    12823.64    11698.84    246.89 o 
   7   0   3     2194.89     2116.85    151.17 o 
   8   0   3      186.59      295.67    135.25 o 
   9   0   3     4926.63     5247.14    303.00 o 
  10   0   3       97.13       18.31     93.57 o 
  11   0   3     3042.64     3002.01    226.61 o 
  12   0   3       61.21       71.39     19.97 o 
  13   0   3        9.54       38.17     67.27 o 
  14   0   3     3931.81     3969.71    308.25 o 
  15   0   3       75.98       73.47     41.63 o 
  16   0   3      258.91      262.87     99.53 o 
 -15   1   3      749.51      565.40    294.36 o 
 -14   1   3     3649.18     3650.18    259.41 o 
 -13   1   3      293.28      335.56    109.07 o 
 -12   1   3      351.61      490.38    117.42 o 
 -11   1   3     1476.26     1582.41    100.42 o 
 -10   1   3      602.93      578.28    168.95 o 
  -9   1   3     2041.75     2042.07    190.53 o 
  -8   1   3     3649.94     3629.49    114.39 o 
  -7   1   3      163.91      114.38     21.39 o 
  -6   1   3        4.23       21.68      8.21 o 
  -5   1   3    19917.85    20197.71    369.90 o 
  -4   1   3        0.10       10.39      5.48 o 
  -3   1   3     2033.93     1973.92     34.52 o 
  -2   1   3     2051.26     1983.82     29.92 o 
  -1   1   3     3718.51     3793.57     50.00 o 
   0   1   3    11867.15    12035.95    178.89 o 
   1   1   3    11704.92    11889.23    196.59 o 
   2   1   3     7351.38     7400.41     80.13 o 
   3   1   3    14039.72    14805.72    160.18 o 
   4   1   3       60.03       55.01     13.66 o 
   5   1   3    21421.66    21415.77    274.93 o 
   6   1   3        2.16       25.06     21.81 o 
   7   1   3     2149.29     2273.82    107.86 o 
   8   1   3     2167.05     2151.24     83.85 o 
   9   1   3        0.45       14.57     16.66 o 
  10   1   3     2430.76     2381.89    118.72 o 
  11   1   3      936.31      849.68     47.37 o 
  12   1   3     1230.40     1061.27    113.81 o 
  13   1   3      689.02      687.59    154.10 o 
  14   1   3      265.29      230.67     64.17 o 
  15   1   3     2620.86     2613.85    504.03 o 
  16   1   3       44.76       50.51     62.74 o 
 -15   2   3      535.60      414.76    171.69 o 
 -14   2   3      574.29      412.20    229.59 o 
 -13   2   3       99.85       82.47     50.57 o 
 -12   2   3      484.53      469.27    147.12 o 
 -11   2   3      476.24      507.37    128.10 o 
 -10   2   3     3524.22     4112.83    241.28 o 
  -9   2   3     1846.22     1970.41    111.01 o 
  -8   2   3      221.11      176.54     44.83 o 
  -7   2   3      640.68      616.41     36.85 o 
  -6   2   3    10004.94     9873.90    162.21 o 
  -5   2   3     1234.11     1158.84     38.06 o 
  -4   2   3     1101.40     1122.34     31.60 o 
  -3   2   3        2.14       16.93      5.93 o 
  -2   2   3     9750.31    10003.38     88.91 o 
  -1   2   3      213.16      229.26     10.43 o 
   0   2   3    24514.99    24716.06    186.97 o 
   1   2   3      302.28      358.52     19.60 o 
   2   2   3    12661.70    13494.87    125.38 o 
   3   2   3     9594.93     9541.65     97.90 o 
   4   2   3    31467.62    31007.68    640.08 o 
   5   2   3     4109.12     4122.23    117.60 o 
   6   2   3    13914.22    13629.25    452.42 o 
   7   2   3     1386.09     1269.32     78.17 o 
   8   2   3       25.04       29.62     17.33 o 
   9   2   3     6556.31     6659.19    224.99 o 
  10   2   3     1322.99     1276.68     57.74 o 
  11   2   3     2062.19     1934.89     87.26 o 
  12   2   3        6.95       28.57     30.35 o 
  13   2   3       99.54      149.27     80.81 o 
  14   2   3     2556.11     2525.89    239.14 o 
  15   2   3        1.70        9.30     68.10 o 
  16   2   3      215.56      200.73     81.46 o 
 -15   3   3      775.42      601.89    220.65 o 
 -14   3   3     1228.54     1274.69    373.91 o 
 -13   3   3       70.81       78.24     48.07 o 
 -12   3   3      702.96      705.54     67.39 o 
 -11   3   3     1159.64     1235.15     85.99 o 
 -10   3   3      979.25      971.09     80.57 o 
  -9   3   3     3618.30     3615.19    177.05 o 
  -8   3   3     3556.39     3833.86    227.36 o 
  -7   3   3      872.24      841.22     45.91 o 
  -6   3   3      915.93      946.06     41.00 o 
  -5   3   3     3131.16     3049.07     82.57 o 
  -4   3   3     4529.56     4581.05     69.87 o 
  -3   3   3     4081.89     4138.27     63.22 o 
  -2   3   3     6944.78     7282.63     76.94 o 
  -1   3   3    12941.02    12712.13    318.41 o 
   0   3   3     4659.69     4849.39     59.17 o 
   1   3   3    14217.53    14421.14    157.59 o 
   2   3   3    49895.48    50184.70    379.83 o 
   3   3   3    15491.47    15740.86    136.58 o 
   4   3   3    11741.78    12141.73    179.86 o 
   5   3   3    22462.70    21085.21    693.20 o 
   6   3   3      514.10      510.97     48.82 o 
   7   3   3       87.12      119.43     46.49 o 
   8   3   3     7333.04     7861.07    185.20 o 
   9   3   3      310.77      292.22     49.71 o 
  10   3   3      822.71      762.04     78.25 o 
  11   3   3     1045.46      962.05     59.75 o 
  12   3   3      233.35      207.95     74.72 o 
  13   3   3     1031.10     1141.41    343.50 o 
  14   3   3      593.89      470.88    201.03 o 
  15   3   3     1799.89     1811.70    507.19 o 
 -14   4   3        7.46       12.64     21.89 o 
 -13   4   3        1.83       -9.12     29.04 o 
 -12   4   3      490.43      391.56    138.53 o 
 -11   4   3        1.70       19.80     26.84 o 
 -10   4   3      972.55     1025.06     77.23 o 
  -9   4   3     3634.38     3844.93    160.10 o 
  -8   4   3       11.59       35.30     18.03 o 
  -7   4   3     1218.57     1266.39     52.48 o 
  -6   4   3     2384.87     2273.97     61.19 o 
  -5   4   3     1544.52     1583.93     47.26 o 
  -4   4   3     1197.23     1306.13     46.93 o 
  -3   4   3     1121.90     1143.21     40.86 o 
  -2   4   3     1564.88     1508.20     39.76 o 
  -1   4   3        3.67       25.22      7.04 o 
   0   4   3    20436.18    20494.25    206.12 o 
   1   4   3    10000.49     9844.72    105.13 o 
   2   4   3     1462.29     1810.90     52.81 o 
   3   4   3     1200.58     1018.51     35.46 o 
   4   4   3    38161.20    38761.16    562.04 o 
   5   4   3     1139.89     1148.57     48.72 o 
   6   4   3     3430.30     3657.77    143.12 o 
   7   4   3     6030.96     6370.71    202.11 o 
   8   4   3       41.76       65.37     26.85 o 
   9   4   3     2765.60     2881.46    134.79 o 
  10   4   3      306.57      273.81     30.89 o 
  11   4   3        2.47       19.86     30.53 o 
  12   4   3        6.80       15.56     50.27 o 
  13   4   3       45.42       90.11     71.02 o 
  14   4   3     3407.11     3652.66    199.06 o 
  15   4   3       50.54       44.51     35.82 o 
 -12   5   3        8.24       18.55     21.05 o 
 -11   5   3      865.34      838.88     70.67 o 
 -10   5   3       32.65       20.81     28.39 o 
  -9   5   3      536.08      689.55     47.43 o 
  -8   5   3     2188.72     2097.09     81.91 o 
  -7   5   3       15.05       20.78     12.62 o 
  -6   5   3      935.34      940.61     37.27 o 
  -5   5   3      352.89      323.77     17.94 o 
  -4   5   3     3341.94     3426.78     81.22 o 
  -3   5   3       80.68       87.41     17.77 o 
  -2   5   3      720.60      788.71     29.74 o 
  -1   5   3    15739.48    15479.14    198.26 o 
   0   5   3     6803.92     6763.64    104.15 o 
   1   5   3     3612.79     3560.92     60.68 o 
   2   5   3    17006.69    16375.73    156.71 o 
   3   5   3     3523.56     2952.81     77.99 o 
   4   5   3      254.04      212.19     31.19 o 
   5   5   3     3882.24     3650.38    100.83 o 
   6   5   3      960.56      891.13     43.63 o 
   7   5   3      708.92      590.50     29.33 o 
   8   5   3     2976.18     3137.88    109.29 o 
   9   5   3     3016.31     2896.64    114.48 o 
  10   5   3       65.53       53.41     27.43 o 
  11   5   3      696.21      727.96    151.21 o 
  12   5   3      242.57      383.74    118.60 o 
  13   5   3     1733.31     2005.80    168.39 o 
  14   5   3      106.29      105.10     53.17 o 
  15   5   3     1227.79     1269.80    251.49 o 
 -11   6   3        2.54       15.33     17.12 o 
 -10   6   3     2988.21     3185.10    140.79 o 
  -9   6   3       18.93       36.20     15.95 o 
  -8   6   3      775.29      654.22     42.34 o 
  -7   6   3      421.72      486.95     36.32 o 
  -6   6   3      743.42      723.22     35.64 o 
  -5   6   3     3605.40     3525.08     86.80 o 
  -4   6   3     4359.52     4914.99     93.19 o 
  -3   6   3      939.81      940.01     33.58 o 
  -2   6   3    11931.36    12261.73    214.39 o 
  -1   6   3     3481.07     3329.01     87.17 o 
   0   6   3    10842.47    10608.28    152.21 o 
   1   6   3    12255.86    12310.01    179.23 o 
   2   6   3     1723.60     1598.88     55.16 o 
   3   6   3      560.84      609.35     31.18 o 
   4   6   3     5726.39     5536.85    155.85 o 
   5   6   3        9.63       68.58     91.60 o 
   6   6   3      236.10      217.57     44.00 o 
   7   6   3       12.66       23.42      7.71 o 
   8   6   3      108.67      147.58     36.44 o 
   9   6   3      327.80      322.07     28.52 o 
  10   6   3      142.60      134.03     52.83 o 
  11   6   3     2725.89     3007.34    174.55 o 
  12   6   3        8.10       20.88     27.69 o 
  13   6   3      727.97      805.31    363.06 o 
  14   6   3     3704.52     4000.65    301.66 o 
  15   6   3      417.98      295.71    118.65 o 
 -11   7   3     4189.30     4528.13    348.45 o 
 -10   7   3       19.43       59.16     60.95 o 
  -9   7   3     2336.76     2557.79    184.21 o 
  -8   7   3       29.76       41.35     17.34 o 
  -7   7   3        1.40        8.07     10.26 o 
  -6   7   3     4124.72     3531.83    289.94 o 
  -5   7   3      836.80      831.49     73.06 o 
  -4   7   3     2438.22     2423.35    121.05 o 
  -3   7   3      909.38      908.27     90.95 o 
  -2   7   3     3132.28     2963.19    288.78 o 
  -1   7   3    12704.48    12907.37    227.49 o 
   0   7   3    10216.34    10472.14    187.78 o 
   1   7   3      251.41      267.61     34.43 o 
   2   7   3     7036.96     7623.79    144.86 o 
   3   7   3     6006.09     5998.44    150.40 o 
   4   7   3        0.29       19.49     19.96 o 
   5   7   3      452.04      395.98     54.34 o 
   6   7   3       37.30       34.27     10.83 o 
   7   7   3     1045.13      926.26     51.80 o 
   8   7   3        2.11       31.56     12.76 o 
   9   7   3     6039.19     5785.64    211.71 o 
  10   7   3      303.26      395.12     76.40 o 
  11   7   3      679.20      786.81    165.37 o 
  12   7   3     1425.65     1711.63    301.69 o 
  13   7   3     2683.52     2717.27    264.69 o 
  14   7   3      106.69      124.50     61.53 o 
 -12   8   3     1025.85      797.08    254.40 o 
 -11   8   3      120.14       73.95     48.54 o 
 -10   8   3     3230.93     3772.14    311.29 o 
  -9   8   3     1768.10     1995.97    146.16 o 
  -8   8   3      250.30      226.87     72.53 o 
  -7   8   3     1339.17     1335.87    144.96 o 
  -6   8   3     2108.69     2025.45    122.63 o 
  -5   8   3     4268.75     4330.63    177.20 o 
  -4   8   3       42.41       68.27     33.04 o 
  -3   8   3     1364.27     1341.71    100.78 o 
  -2   8   3     8424.07     9062.95    244.12 o 
  -1   8   3     7393.70     7655.21    145.01 o 
   0   8   3     3488.14     3421.05     91.85 o 
   1   8   3     3810.45     3851.40     98.95 o 
   2   8   3     1715.65     1661.21     77.72 o 
   3   8   3      318.87      358.79     61.91 o 
   4   8   3     4052.00     4080.08    145.89 o 
   5   8   3     2708.89     2752.08    110.07 o 
   6   8   3      158.50      151.87     43.75 o 
   7   8   3      270.68      259.61     52.01 o 
   8   8   3     2195.80     2407.80    107.33 o 
   9   8   3       18.66       38.46     38.46 o 
  10   8   3     1261.77     1368.44    245.53 o 
  11   8   3     3209.49     3361.74    359.75 o 
  12   8   3      331.69      437.16    100.66 o 
  13   8   3      211.31      170.72     72.13 o 
  14   8   3     2952.44     3190.62    363.32 o 
 -11   9   3     3295.26     2680.94    291.14 o 
 -10   9   3      124.76      140.14     88.14 o 
  -9   9   3     1107.29      713.11    356.97 o 
  -8   9   3     1599.99     1658.20    128.87 o 
  -7   9   3      292.72      261.47     70.45 o 
  -6   9   3     3121.12     3073.87    153.17 o 
  -5   9   3     1783.21     1769.51    122.79 o 
  -4   9   3      403.42      531.09    168.02 o 
  -3   9   3      523.64      427.19    108.42 o 
  -2   9   3      514.54      574.58    172.62 o 
  -1   9   3     8011.09     8081.46    244.35 o 
   0   9   3      992.20     1012.09     55.84 o 
   1   9   3        0.17        9.91      7.74 o 
   2   9   3     1998.90     2000.76     96.85 o 
   3   9   3      744.95      793.71     58.76 o 
   4   9   3      961.92      971.79     75.54 o 
   5   9   3      106.52      115.72     34.95 o 
   6   9   3     1803.18     1789.22     69.23 o 
   7   9   3      474.56      544.29     91.86 o 
   8   9   3     1020.02      983.16     81.54 o 
   9   9   3     5177.07     5161.13    257.30 o 
  10   9   3     1953.30     2302.07    147.16 o 
  11   9   3        4.25       33.91     32.42 o 
  12   9   3     1022.84     1105.27    233.96 o 
  13   9   3     1590.37     1531.63    434.39 o 
  14   9   3       42.82       20.63     56.35 o 
 -11  10   3       15.08       37.63     40.73 o 
 -10  10   3     1237.19     1132.58    339.92 o 
  -9  10   3     1341.80      957.91    352.26 o 
  -8  10   3        0.40       36.68     60.29 o 
  -7  10   3      559.97      440.39    115.05 o 
  -6  10   3      255.64      293.88     90.40 o 
  -5  10   3     1341.98     1487.21    263.91 o 
  -4  10   3      539.57      376.13    108.50 o 
  -3  10   3      117.84      104.62     37.66 o 
  -2  10   3     4305.12     4603.52    163.56 o 
  -1  10   3      251.93      222.51     33.39 o 
   0  10   3       13.46       22.99     10.22 o 
   1  10   3       86.34      105.54     21.17 o 
   2  10   3      582.16      571.51    106.83 o 
   3  10   3      254.62      321.00     61.01 o 
   4  10   3      352.56      387.63     69.44 o 
   5  10   3     2644.39     2649.21    115.86 o 
   6  10   3     1805.58     1694.06     95.58 o 
   7  10   3        0.33      -58.32     77.41 o 
   8  10   3     5236.86     5309.41    201.29 o 
   9  10   3     2472.97     2578.72    191.29 o 
  10  10   3        8.02       45.60     33.09 o 
  11  10   3     2867.70     2866.08    219.69 o 
  12  10   3     1376.55     1264.29    312.46 o 
  13  10   3        0.41       19.17     55.52 o 
 -10  11   3       21.48       69.47     55.88 o 
  -9  11   3       70.35       35.30     40.01 o 
  -8  11   3       53.28       69.00     49.50 o 
  -7  11   3        0.95       47.23     68.58 o 
  -6  11   3      281.01      259.83     81.93 o 
  -5  11   3      118.95      157.67     59.80 o 
  -4  11   3      841.25      904.44    186.61 o 
  -3  11   3       56.53       38.78     30.13 o 
  -2  11   3     1544.75     1390.47     82.28 o 
  -1  11   3     2611.77     2753.34    162.70 o 
   0  11   3      394.79      406.37     46.52 o 
   1  11   3      329.40      371.65     94.10 o 
   2  11   3      288.76      286.87     54.32 o 
   3  11   3      197.81      174.63     52.57 o 
   4  11   3     5154.51     5364.22    157.76 o 
   5  11   3     1051.50      968.33    112.84 o 
   6  11   3     1982.49     2123.72     95.67 o 
   7  11   3     3402.03     3537.33    160.23 o 
   8  11   3     1725.02     1769.96    257.86 o 
   9  11   3     1867.78     2051.95    189.27 o 
  10  11   3     1660.73     1855.42    228.04 o 
  11  11   3      240.72      254.53    127.87 o 
  12  11   3       61.46       54.57     59.46 o 
  -9  12   3      249.24      161.85     84.50 o 
  -8  12   3        2.70       26.24     40.85 o 
  -7  12   3      109.98       52.48     65.60 o 
  -6  12   3      147.21      117.48     67.03 o 
  -5  12   3     1264.43     1494.18    124.78 o 
  -4  12   3      249.62      252.78     87.22 o 
  -3  12   3       68.49       62.54     37.96 o 
  -2  12   3     3535.24     3731.30    208.10 o 
  -1  12   3       11.12       16.17     52.14 o 
   0  12   3     3388.88     3640.60    200.81 o 
   1  12   3     1943.88     2253.12    119.83 o 
   2  12   3      393.83      402.57     84.97 o 
   3  12   3      905.20     1003.05     80.34 o 
   4  12   3      126.55      131.20     39.24 o 
   5  12   3     2690.43     2801.12     81.39 o 
   6  12   3     1027.31     1050.49     82.78 o 
   7  12   3      328.45      239.12     82.74 o 
   8  12   3     3412.41     3353.01    195.76 o 
   9  12   3     1562.70     1628.45    453.76 o 
  10  12   3        0.16       46.81     47.20 o 
  11  12   3      606.06      446.47    194.33 o 
  -8  13   3       32.47       38.29     39.78 o 
  -7  13   3      239.44      118.14     90.17 o 
  -6  13   3     1295.92     1036.81    125.47 o 
  -5  13   3      107.49      101.50     66.85 o 
  -4  13   3     1975.77     1692.85    134.66 o 
  -3  13   3      155.48      208.18     85.93 o 
  -2  13   3        9.67       20.27     37.33 o 
  -1  13   3     3112.10     3569.15    196.06 o 
   0  13   3      106.96      106.94     41.11 o 
   1  13   3      505.97      442.07    125.18 o 
   2  13   3     1302.55     1251.48    292.21 o 
   3  13   3      592.91      579.42    165.42 o 
   4  13   3     3390.15     3362.04    192.96 o 
   5  13   3      666.61      562.16    112.19 o 
   6  13   3       17.73       25.94     50.99 o 
   7  13   3      698.30      766.21    134.27 o 
   8  13   3      633.29      532.17    179.63 o 
   9  13   3     1162.07     1047.42    180.12 o 
  10  13   3      317.93      252.85    176.58 o 
  -7  14   3       71.58       82.47     56.12 o 
  -6  14   3       34.99       32.50     51.94 o 
  -5  14   3     1861.51     1677.64    204.85 o 
  -4  14   3        2.86       60.95     71.98 o 
  -3  14   3       93.37       84.74     68.58 o 
  -2  14   3     3592.72     3812.57    270.38 o 
  -1  14   3       18.89       29.28     44.51 o 
   0  14   3      969.54      773.08    213.83 o 
   1  14   3      175.60      144.16     51.70 o 
   2  14   3       64.01       58.73     38.34 o 
   3  14   3      174.98      188.82     83.58 o 
   4  14   3      410.17      295.17    109.43 o 
   5  14   3     1763.95     1644.31    513.51 o 
   6  14   3      379.80      333.86    119.72 o 
   7  14   3     1525.72     1368.39    249.78 o 
   8  14   3     1781.21     1517.09    161.29 o 
   9  14   3       24.95       79.85     67.39 o 
  -5  15   3        1.64       21.05     49.38 o 
  -4  15   3      517.20      120.58     92.37 o 
  -3  15   3      572.15      524.85    263.17 o 
  -2  15   3       83.25       86.59     59.52 o 
  -1  15   3     1217.25     1066.45    350.23 o 
   0  15   3       45.05       31.43     43.83 o 
   1  15   3       21.14       40.01     66.37 o 
   2  15   3      903.79      828.57    102.21 o 
   3  15   3       29.52       -6.08     75.74 o 
   4  15   3     2334.71     2026.09    274.68 o 
   5  15   3      229.98      142.83     80.51 o 
   6  15   3       45.13       18.07     37.27 o 
   7  15   3     1061.56      772.51    390.31 o 
  -1  16   3      115.38      133.28     68.58 o 
   0  16   3       36.43       22.90     54.86 o 
   1  16   3      516.62      434.38    231.98 o 
   2  16   3      192.62      143.36    119.87 o 
   3  16   3      496.92      321.55    225.72 o 
   4  16   3      155.94       72.10     73.47 o 
  -2 -16   4      474.51      292.15    230.13 o 
  -1 -16   4        1.12       69.18     78.36 o 
   0 -16   4      513.16      343.56    216.12 o 
  -6 -15   4      343.07      199.78    144.61 o 
  -5 -15   4       70.47       93.09     93.92 o 
  -4 -15   4      846.70      767.98    328.05 o 
  -3 -15   4      718.74      615.55    285.47 o 
  -2 -15   4      642.12      625.15    300.98 o 
  -1 -15   4      274.36      143.84    152.43 o 
   0 -15   4      702.96      583.17    252.79 o 
   1 -15   4     1288.59     1081.24    449.59 o 
   2 -15   4      729.85      541.78    261.92 o 
   3 -15   4       99.24      114.26     80.39 o 
   4 -15   4      218.95      119.51     69.53 o 
  -8 -14   4      989.15      673.41    265.00 o 
  -7 -14   4        4.89       15.40     18.70 o 
  -6 -14   4      679.75      537.37    175.67 o 
  -5 -14   4     1670.80     1763.24    100.30 o 
  -4 -14   4      531.48      421.33    120.44 o 
  -3 -14   4     1429.45     1733.88    493.06 o 
  -2 -14   4     1752.78     1808.60    239.25 o 
  -1 -14   4      258.32      184.63    113.43 o 
   0 -14   4     1187.23     1065.43    428.36 o 
   1 -14   4      592.72      637.14    251.60 o 
   2 -14   4      420.47      461.27    218.02 o 
   3 -14   4     1368.34     1011.52    136.68 o 
   4 -14   4        2.51       61.72     57.49 o 
   5 -14   4      273.41      228.64    144.14 o 
   6 -14   4     1305.55     1233.78    239.43 o 
   7 -14   4       14.23       18.01     54.39 o 
 -10 -13   4       50.52       32.14     35.72 o 
  -9 -13   4     2705.74     2594.13    201.76 o 
  -8 -13   4      275.32      189.92     84.88 o 
  -7 -13   4      571.19      527.76    178.42 o 
  -6 -13   4     1380.31     1473.35    158.28 o 
  -5 -13   4       71.24       75.38     37.02 o 
  -4 -13   4     2524.89     2724.52    270.09 o 
  -3 -13   4     1781.56     1904.72    161.01 o 
  -2 -13   4       32.54        1.85     33.93 o 
  -1 -13   4      369.85      273.29     97.20 o 
   0 -13   4     3229.70     3072.98    337.06 o 
   1 -13   4     2043.57     2434.59    539.16 o 
   2 -13   4      362.81      358.82    181.35 o 
   3 -13   4       71.28       62.44     69.65 o 
   4 -13   4     1079.40     1079.09    425.61 o 
   5 -13   4      590.20      603.86    260.19 o 
   6 -13   4      585.50      553.59    295.43 o 
   7 -13   4      921.07      808.17    361.68 o 
   8 -13   4       58.66       38.64     83.55 o 
 -11 -12   4      135.49       81.24     45.68 o 
 -10 -12   4      704.98      563.87    173.50 o 
  -9 -12   4       29.89       44.47     38.61 o 
  -8 -12   4     2300.10     2578.92    142.12 o 
  -7 -12   4      737.16      804.29    176.38 o 
  -6 -12   4       70.12       61.15     38.68 o 
  -5 -12   4     3624.62     4052.49    211.82 o 
  -4 -12   4     2341.14     2306.58     98.38 o 
  -3 -12   4       82.59       73.54     43.56 o 
  -2 -12   4      389.72      395.19    116.92 o 
  -1 -12   4      237.72      244.63     79.92 o 
   0 -12   4     1022.82      855.11    115.93 o 
   1 -12   4        3.77       26.73     14.43 o 
   2 -12   4      151.06      178.37     88.50 o 
   3 -12   4      422.23      418.34    190.83 o 
   4 -12   4      102.47      138.89     89.03 o 
   5 -12   4      360.06      492.58    208.78 o 
   6 -12   4     1469.16     1510.73    653.12 o 
   7 -12   4      119.56      138.53    127.50 o 
   8 -12   4       21.06       31.43     70.73 o 
   9 -12   4       33.34       73.89     50.39 o 
 -12 -11   4     1051.43      662.33    263.52 o 
 -11 -11   4        0.78       28.41     25.84 o 
 -10 -11   4      227.30      268.49     91.26 o 
  -9 -11   4     4709.57     5341.60    279.58 o 
  -8 -11   4       17.21       33.31     41.94 o 
  -7 -11   4     1994.16     1858.75    342.52 o 
  -6 -11   4     2563.65     2741.13    107.58 o 
  -5 -11   4      535.51      628.69    203.51 o 
  -4 -11   4     1046.07     1183.50    201.26 o 
  -3 -11   4     1078.25     1113.81    118.55 o 
  -2 -11   4        2.31        9.56     22.35 o 
  -1 -11   4      459.59      451.19    131.57 o 
   0 -11   4      254.28      210.13     68.79 o 
   1 -11   4     3302.78     3643.46    248.62 o 
   2 -11   4       73.54       51.37     25.63 o 
   3 -11   4       12.09       -0.16     11.61 o 
   4 -11   4     2283.12     2521.18    209.62 o 
   5 -11   4      771.39      703.39    213.79 o 
   6 -11   4     1398.32     1565.53    346.72 o 
   7 -11   4      202.09      196.20     98.04 o 
   8 -11   4        4.93       78.78     94.52 o 
   9 -11   4      732.63      576.13    282.67 o 
  10 -11   4      272.13      253.75    118.20 o 
 -12 -10   4      450.27      258.02    115.20 o 
 -11 -10   4      737.03      652.20    155.29 o 
 -10 -10   4     3291.76     3404.91    195.33 o 
  -9 -10   4       26.71       77.04     43.96 o 
  -8 -10   4     3881.35     3964.64    201.86 o 
  -7 -10   4       32.40       71.51     37.68 o 
  -6 -10   4      472.75      472.80    103.48 o 
  -5 -10   4     3000.13     3250.63    182.78 o 
  -4 -10   4     3856.36     3844.58    157.51 o 
  -3 -10   4      581.67      548.78    120.26 o 
  -2 -10   4        3.04       21.17     30.54 o 
  -1 -10   4       82.60       79.46     34.18 o 
   0 -10   4     3696.41     3735.26    161.88 o 
   1 -10   4       64.82       62.11     29.98 o 
   2 -10   4     1403.58     1400.38     66.07 o 
   3 -10   4      632.28      681.31    120.01 o 
   4 -10   4       29.74       28.14     19.77 o 
   5 -10   4     3080.87     2560.66    436.35 o 
   6 -10   4     2076.76     2277.27    198.11 o 
   7 -10   4      870.06     1067.70    287.32 o 
   8 -10   4      142.77       79.02     63.99 o 
   9 -10   4      669.65      686.52    142.47 o 
  10 -10   4     2841.39     3030.70    356.32 o 
  11 -10   4      223.92      217.13    127.26 o 
 -13  -9   4      233.34      184.36     84.20 o 
 -12  -9   4      833.10      772.34    247.38 o 
 -11  -9   4      888.63      822.96     84.76 o 
 -10  -9   4       28.24       37.83     36.66 o 
  -9  -9   4     8479.24     8971.71    255.18 o 
  -8  -9   4      329.80      332.91    103.36 o 
  -7  -9   4      662.91      833.23    155.87 o 
  -6  -9   4     1731.10     1817.42     86.36 o 
  -5  -9   4     1401.15     1455.96    217.22 o 
  -4  -9   4      175.28      241.71    125.75 o 
  -3  -9   4        2.05       17.47     30.69 o 
  -2  -9   4      198.15      206.05     68.42 o 
  -1  -9   4        0.43       29.41     32.75 o 
   0  -9   4      735.31      712.72    123.03 o 
   1  -9   4     9569.04    10148.84    757.12 o 
   2  -9   4       17.74       20.24     11.00 o 
   3  -9   4      386.75      323.67     55.27 o 
   4  -9   4     3286.76     3262.39    180.90 o 
   5  -9   4      419.29      418.41     92.21 o 
   6  -9   4     4034.16     4143.30    152.78 o 
   7  -9   4      805.81      782.75     49.25 o 
   8  -9   4      409.51      430.92    142.05 o 
   9  -9   4      938.36      996.02    275.87 o 
  10  -9   4     1335.53     1450.14    321.19 o 
  11  -9   4      386.62      565.81    184.45 o 
  12  -9   4      273.21      253.87    165.49 o 
 -14  -8   4      311.51      275.65    109.87 o 
 -13  -8   4     1320.15     1179.45    182.33 o 
 -12  -8   4        8.98       39.11     28.37 o 
 -11  -8   4       75.23       98.37     52.10 o 
 -10  -8   4     3870.50     4136.37    217.81 o 
  -9  -8   4        5.63       -4.07     27.20 o 
  -8  -8   4     1549.37     1656.84    151.05 o 
  -7  -8   4     3096.98     3135.46    116.86 o 
  -6  -8   4      148.77      149.25     28.78 o 
  -5  -8   4     1100.32     1024.46     73.94 o 
  -4  -8   4       19.28       51.81     56.53 o 
  -3  -8   4      512.18      568.13     47.57 o 
  -2  -8   4     3042.82     3055.63    139.86 o 
  -1  -8   4      468.31      486.71     50.80 o 
   0  -8   4     7919.99     8118.90    192.83 o 
   1  -8   4     1033.48      872.99     95.33 o 
   2  -8   4     7652.21     6712.16   1184.57 o 
   3  -8   4     2784.40     2774.69    110.39 o 
   4  -8   4       41.19       23.10      8.81 o 
   5  -8   4     5649.77     5334.90    389.30 o 
   6  -8   4     2862.30     2977.06    133.98 o 
   7  -8   4     1658.69     1698.87    126.10 o 
   8  -8   4       46.24       66.45     35.96 o 
   9  -8   4     1575.50     1522.76    220.59 o 
  10  -8   4     3184.52     3394.29    630.52 o 
  11  -8   4      457.57      450.60    167.63 o 
  12  -8   4       22.03       40.31     56.47 o 
  13  -8   4      400.44      391.14    155.47 o 
 -14  -7   4      609.94      470.53    225.87 o 
 -13  -7   4      138.77      175.58     77.58 o 
 -12  -7   4      297.94      255.91     88.17 o 
 -11  -7   4     1157.75      929.34    153.68 o 
 -10  -7   4       15.31       16.47     18.19 o 
  -9  -7   4     5989.64     6166.21    224.70 o 
  -8  -7   4       64.91       93.95     41.33 o 
  -7  -7   4        7.56       13.90      9.24 o 
  -6  -7   4     2315.13     2269.60    112.04 o 
  -5  -7   4      856.14      799.52     44.03 o 
  -4  -7   4      662.19      647.59     48.01 o 
  -3  -7   4     4355.90     4325.98    158.47 o 
  -2  -7   4     3077.51     3116.42    122.33 o 
  -1  -7   4      791.60      763.02     57.08 o 
   0  -7   4     1244.43     1210.32     92.41 o 
   1  -7   4    21686.65    21491.23    816.01 o 
   2  -7   4      559.52      464.07     35.87 o 
   3  -7   4      240.75      246.69     47.23 o 
   4  -7   4     6976.81     6700.12    224.14 o 
   5  -7   4     2601.15     2352.53    230.93 o 
   6  -7   4      731.49      688.21     82.12 o 
   7  -7   4     6048.16     6131.54    387.60 o 
   8  -7   4        0.83       30.35     77.11 o 
   9  -7   4     3624.08     3932.26    255.29 o 
  10  -7   4      760.06      698.14    130.96 o 
  11  -7   4     1331.15     1407.62    323.88 o 
  12  -7   4      634.24      713.71    154.69 o 
  13  -7   4       28.47       43.65     61.54 o 
 -14  -6   4      135.65      140.88     60.58 o 
 -13  -6   4      837.40      892.30    187.60 o 
 -12  -6   4        0.08       20.96     31.20 o 
 -11  -6   4      724.88      745.29    165.27 o 
 -10  -6   4     2542.96     2604.01    157.43 o 
  -9  -6   4       60.64       51.10     31.59 o 
  -8  -6   4       12.69       35.12     30.06 o 
  -7  -6   4      906.70      796.76     28.28 o 
  -6  -6   4      242.16      257.27     31.85 o 
  -5  -6   4      218.74      235.45     81.18 o 
  -4  -6   4     1166.57     1132.53     74.97 o 
  -3  -6   4     4586.17     4840.75    229.71 o 
  -2  -6   4       90.99      149.49     59.18 o 
  -1  -6   4     3218.17     3429.58    127.78 o 
   0  -6   4    23630.86    22546.14    577.61 o 
   1  -6   4      103.79      137.09     39.41 o 
   2  -6   4     4713.04     4753.69    135.05 o 
   3  -6   4     8508.88     8328.22    182.24 o 
   4  -6   4     4496.92     4330.27    130.59 o 
   5  -6   4     2557.40     2366.63     93.53 o 
   6  -6   4     4116.73     4179.63    182.65 o 
   7  -6   4      394.57      469.82    101.86 o 
   8  -6   4        0.52        8.26     30.47 o 
   9  -6   4      443.88      438.31    107.86 o 
  10  -6   4     3350.26     3688.76    210.48 o 
  11  -6   4      238.69      228.75     69.89 o 
  12  -6   4      408.22      303.12     97.67 o 
 -15  -5   4      823.67      655.09    308.79 o 
 -14  -5   4      601.92      451.05    204.03 o 
 -13  -5   4      137.39      123.17     44.49 o 
 -12  -5   4      391.54      395.71    141.22 o 
 -11  -5   4      965.96      991.45    235.11 o 
 -10  -5   4       29.92       11.02     24.09 o 
  -9  -5   4     4729.40     4867.96    175.60 o 
  -8  -5   4     1461.66     1461.22     93.82 o 
  -7  -5   4        0.00       16.34      9.90 o 
  -6  -5   4      582.31      577.22     30.57 o 
  -5  -5   4     1927.04     2074.39     88.61 o 
  -4  -5   4     2164.05     2127.36     98.41 o 
  -3  -5   4      347.49      281.05     71.61 o 
  -2  -5   4    14231.30    14799.21    299.19 o 
  -1  -5   4    21297.94    21797.05    735.13 o 
   0  -5   4     1265.84     1163.15     56.22 o 
   1  -5   4    22024.00    21623.13    397.52 o 
   2  -5   4     4496.44     4417.97    185.61 o 
   3  -5   4      928.00      858.77     58.00 o 
   4  -5   4       44.58       40.29     15.85 o 
   5  -5   4     1584.95     1481.89     70.88 o 
   6  -5   4     1034.79     1118.41     81.97 o 
   7  -5   4      364.03      364.62     92.36 o 
   8  -5   4       76.00       68.63     26.98 o 
   9  -5   4     1501.34     1585.86    255.97 o 
  10  -5   4        6.00       16.71     23.30 o 
  11  -5   4     2520.60     2537.17    102.73 o 
  12  -5   4      123.36      137.16     77.94 o 
  13  -5   4      267.67      205.08    136.50 o 
 -15  -4   4       40.96       64.05     69.53 o 
 -14  -4   4      455.61      410.31    129.05 o 
 -13  -4   4      417.76      393.78     98.67 o 
 -12  -4   4       21.30       36.49     24.47 o 
 -11  -4   4      747.46      764.32     89.21 o 
 -10  -4   4     3667.51     3860.65    148.52 o 
  -9  -4   4     1047.41     1031.72     61.79 o 
  -8  -4   4      112.55      146.46     43.13 o 
  -7  -4   4        0.18       14.05      9.01 o 
  -6  -4   4     6278.80     6680.98    204.17 o 
  -5  -4   4    11299.03    12005.36    291.31 o 
  -4  -4   4     2219.36     1865.52     64.96 o 
  -3  -4   4    25100.53    25123.21    646.88 o 
  -2  -4   4     1471.71     1339.11     47.44 o 
  -1  -4   4       53.84       54.01     14.19 o 
   0  -4   4    15662.84    14783.12    129.84 o 
   1  -4   4     2646.64     2598.37     49.29 o 
   2  -4   4        0.98       14.12      9.51 o 
   3  -4   4     5811.69     5970.14    339.92 o 
   4  -4   4       74.62      160.39     42.33 o 
   5  -4   4        8.84       13.80     12.78 o 
   6  -4   4        1.91       31.08     28.81 o 
   7  -4   4     3932.59     4061.45    196.15 o 
   8  -4   4      285.05      259.73     57.90 o 
   9  -4   4       76.99      130.15     44.98 o 
  10  -4   4     3506.28     3727.97    184.87 o 
  11  -4   4      283.44      218.50    122.61 o 
  12  -4   4      955.37      835.01    267.40 o 
  13  -4   4      941.52      820.28    239.02 o 
  14  -4   4       56.30       61.78     77.88 o 
  15  -4   4      720.97      602.79    221.60 o 
 -15  -3   4      128.91      165.19    129.23 o 
 -14  -3   4      416.07      367.11    114.72 o 
 -13  -3   4     1287.08     1334.68     92.93 o 
 -12  -3   4      181.96      274.33     72.90 o 
 -11  -3   4     1440.60     1625.37    105.73 o 
 -10  -3   4     1118.02     1210.77    200.20 o 
  -9  -3   4     8117.05     8246.65    331.84 o 
  -8  -3   4     2682.13     2398.48    177.37 o 
  -7  -3   4      993.23     1010.14     56.27 o 
  -6  -3   4     8958.77     9392.09    207.16 o 
  -5  -3   4     9389.39     9233.78    228.62 o 
  -4  -3   4    16790.80    16582.35    466.05 o 
  -3  -3   4     1294.82     1270.77     40.41 o 
  -2  -3   4     1543.24     1248.17     38.60 o 
  -1  -3   4    35854.40    35564.05    752.44 o 
   0  -3   4     1266.26     1206.79     41.75 o 
   1  -3   4      343.27      344.87     17.83 o 
   2  -3   4       22.36       19.19      9.68 o 
   3  -3   4     7332.90     7445.58    292.97 o 
   4  -3   4      480.85      524.71     32.69 o 
   5  -3   4        1.27       23.59     14.00 o 
   6  -3   4     1680.75     1767.88     90.55 o 
   7  -3   4      769.20      702.97     65.15 o 
   8  -3   4     2747.74     2631.31    148.31 o 
   9  -3   4     8435.12     8572.48    361.36 o 
  10  -3   4        8.59       20.93     24.21 o 
  11  -3   4     3224.49     3366.86    258.87 o 
  12  -3   4      559.82      622.41    263.53 o 
  13  -3   4      361.05      368.30     93.03 o 
  14  -3   4     1608.75     1709.91    141.87 o 
  15  -3   4       26.96       46.75     60.53 o 
 -15  -2   4       17.07       -7.63     47.65 o 
 -14  -2   4     1469.87     1525.48    128.38 o 
 -13  -2   4     1455.29     1493.22    182.96 o 
 -12  -2   4      454.00      453.05    129.94 o 
 -11  -2   4      445.48      499.72     78.63 o 
 -10  -2   4     1967.26     2147.44    106.91 o 
  -9  -2   4     4169.84     4062.27    183.01 o 
  -8  -2   4     1060.56     1013.01     37.74 o 
  -7  -2   4       44.24       34.59      9.30 o 
  -6  -2   4     3091.56     3001.99    114.13 o 
  -5  -2   4    13070.18    13325.58    333.97 o 
  -4  -2   4      202.71      112.39     22.52 o 
  -3  -2   4    18482.48    17614.79    218.82 o 
  -2  -2   4     8946.97     8156.02    140.29 o 
  -1  -2   4     7411.58     7393.87     53.33 o 
   0  -2   4    27478.17    27842.97    236.09 o 
   1  -2   4    14831.94    15518.30    300.88 o 
   2  -2   4     5924.02     5817.71    165.67 o 
   3  -2   4     1329.38     1556.53     52.76 o 
   4  -2   4        0.45       13.15     11.84 o 
   5  -2   4     2085.99     2142.95     99.01 o 
   6  -2   4     2491.76     2394.93    113.30 o 
   7  -2   4     5512.97     5618.30    173.95 o 
   8  -2   4     1518.10     1412.58     86.14 o 
   9  -2   4        1.99       28.15     40.07 o 
  10  -2   4     8041.38     8114.02    379.81 o 
  11  -2   4      537.58      549.47    179.02 o 
  12  -2   4     1109.09     1009.68    112.89 o 
  13  -2   4     3470.24     3409.20    280.52 o 
  14  -2   4        8.22       10.08     55.28 o 
  15  -2   4      406.94      428.59    211.70 o 
 -15  -1   4     1533.01     1729.53    478.75 o 
 -14  -1   4      721.94      631.03    198.66 o 
 -13  -1   4     2237.68     2126.33    139.42 o 
 -12  -1   4      800.89      848.14     84.09 o 
 -11  -1   4      904.73     1019.90     69.89 o 
 -10  -1   4      198.14      273.24     87.50 o 
  -9  -1   4     5837.77     5745.57    115.64 o 
  -8  -1   4      805.05      768.49     29.39 o 
  -7  -1   4     1315.34     1326.40     52.32 o 
  -6  -1   4     1222.43     1131.45     41.85 o 
  -5  -1   4     3450.27     3677.90    112.05 o 
  -4  -1   4     8854.90     8715.81    136.67 o 
  -3  -1   4       52.79       73.46     17.48 o 
  -2  -1   4     3022.74     2875.13     44.62 o 
  -1  -1   4    29933.85    28933.52    476.75 o 
   0  -1   4      464.98      503.59     19.74 o 
   1  -1   4    19833.87    19927.82    275.56 o 
   2  -1   4       29.50       61.82     17.04 o 
   3  -1   4     2980.10     3076.99     74.62 o 
   4  -1   4     2701.43     2766.84    182.00 o 
   5  -1   4     8500.72     8303.34    159.95 o 
   6  -1   4     4326.54     4117.83    153.70 o 
   7  -1   4      212.83      189.16     80.51 o 
   8  -1   4     1399.13     1253.88    107.28 o 
   9  -1   4    23639.07    24055.99   2644.14 o 
  10  -1   4      157.67      185.34     78.30 o 
  11  -1   4      941.17     1006.99     93.69 o 
  12  -1   4     1172.21     1208.38    403.55 o 
  13  -1   4      497.44      491.57    178.01 o 
  14  -1   4     2429.91     2228.49    192.32 o 
  15  -1   4      224.86      205.74    117.72 o 
 -14   0   4     1759.86     2227.12    552.58 o 
 -13   0   4     2347.69     2405.98    125.53 o 
 -12   0   4     1279.29     1411.85    353.16 o 
 -11   0   4      270.19      274.98    118.26 o 
 -10   0   4     2815.45     2739.56    187.85 o 
  -9   0   4     2628.06     2559.19     99.59 o 
  -8   0   4       64.74       69.71     16.58 o 
  -7   0   4     1119.07     1107.53     50.73 o 
  -6   0   4     5193.84     5403.85    127.98 o 
  -5   0   4     4611.85     4532.81     76.04 o 
  -4   0   4     1734.48     1630.13     41.73 o 
  -3   0   4    12552.24    12567.41    107.31 o 
  -2   0   4     8348.59     8011.33    104.40 o 
  -1   0   4    12675.21    12060.33    175.33 o 
   0   0   4     8629.61     8705.48     70.94 o 
   1   0   4     1012.13     1005.89     26.46 o 
   2   0   4    13986.26    15119.73    203.49 o 
   3   0   4        8.91       10.61      9.90 o 
   4   0   4     5326.32     5241.45    100.23 o 
   5   0   4     5044.58     4978.76    139.47 o 
   6   0   4     1012.41     1098.53     97.62 o 
   7   0   4     9880.71     9013.97    342.18 o 
   8   0   4     5499.34     4974.73    250.94 o 
   9   0   4     1988.18     2246.56    211.41 o 
  10   0   4     5912.75     5831.45    204.29 o 
  11   0   4      845.83      833.29     98.95 o 
  12   0   4       24.59       40.03     22.25 o 
  13   0   4     2251.41     2181.62    179.50 o 
  14   0   4        9.67       33.16     35.96 o 
  15   0   4      377.29      317.61    116.94 o 
 -15   1   4     2968.25     3158.43    334.85 o 
 -14   1   4     1312.96     1305.64    390.73 o 
 -13   1   4       14.26        4.06     25.34 o 
 -12   1   4      254.53      304.08    107.58 o 
 -11   1   4     1305.15     1297.17    371.23 o 
 -10   1   4       17.34       18.16     30.11 o 
  -9   1   4     1219.30     1324.30    105.81 o 
  -8   1   4       46.61       38.38     10.38 o 
  -7   1   4     1416.60     1470.44     56.68 o 
  -6   1   4      874.64      838.50     37.45 o 
  -5   1   4     6839.14     6674.36    134.57 o 
  -4   1   4     3124.41     3059.37     54.27 o 
  -3   1   4      540.62      569.36     21.31 o 
  -2   1   4     2324.77     2393.70     47.02 o 
  -1   1   4      548.79      537.05     29.31 o 
   0   1   4     7572.28     7661.22     71.38 o 
   1   1   4     6243.96     6627.10     84.69 o 
   2   1   4     9551.13     9645.71    102.52 o 
   3   1   4      570.78      551.08     20.31 o 
   4   1   4      268.37      228.62     38.50 o 
   5   1   4     2517.05     2324.28    101.86 o 
   6   1   4    26826.72    28557.95    402.98 o 
   7   1   4     4431.45     4566.53    166.89 o 
   8   1   4      145.86      127.92     39.09 o 
   9   1   4    10838.86    11531.38    364.89 o 
  10   1   4       32.50       44.53     19.47 o 
  11   1   4      100.75      119.56     33.28 o 
  12   1   4       69.91       59.46     21.87 o 
  13   1   4      341.88      386.61    113.66 o 
  14   1   4      979.04      751.76    251.84 o 
  15   1   4       56.08       72.46     50.69 o 
 -15   2   4      433.81      362.88    257.32 o 
 -14   2   4      772.30      573.87    297.70 o 
 -13   2   4      572.07      542.32    272.65 o 
 -12   2   4      837.19      983.02    100.66 o 
 -11   2   4      118.10      122.07     56.18 o 
 -10   2   4     1297.33     1276.74     99.26 o 
  -9   2   4     4496.32     4866.57    157.94 o 
  -8   2   4      937.67      899.50    102.49 o 
  -7   2   4      175.23      175.90     29.69 o 
  -6   2   4     4875.89     5025.42    139.67 o 
  -5   2   4      350.39      344.52     24.61 o 
  -4   2   4     4828.44     4754.75     70.74 o 
  -3   2   4     1489.55     1432.47     37.21 o 
  -2   2   4     1486.00     1510.94     38.62 o 
  -1   2   4     2399.60     2321.86     37.75 o 
   0   2   4     8436.07     8811.56    166.93 o 
   1   2   4    29360.04    30699.12    430.72 o 
   2   2   4     4685.45     4729.60     73.67 o 
   3   2   4        4.43       14.60      9.56 o 
   4   2   4    15703.58    15952.40    564.24 o 
   5   2   4    17765.53    16929.03   1451.21 o 
   6   2   4      317.32      340.32     35.95 o 
   7   2   4     8996.32     9410.20    250.18 o 
   8   2   4     7632.39     8032.67    201.07 o 
   9   2   4     2297.62     2269.99    139.34 o 
  10   2   4     3487.42     3354.56    144.13 o 
  11   2   4       93.79       83.17     29.27 o 
  12   2   4      383.62      492.52    138.77 o 
  13   2   4      508.58      500.40    193.57 o 
  14   2   4       82.31      122.25     69.53 o 
  15   2   4      956.62      752.95    196.56 o 
 -15   3   4     1684.17     1723.32    184.39 o 
 -14   3   4      349.21      454.00    123.32 o 
 -13   3   4        5.14        3.88     34.47 o 
 -12   3   4       70.63       87.96     45.26 o 
 -11   3   4       30.97       27.67     30.95 o 
 -10   3   4     2628.30     2752.28    130.02 o 
  -9   3   4        1.19       30.42     33.02 o 
  -8   3   4      120.05      145.44     35.67 o 
  -7   3   4     3238.69     3511.88    177.56 o 
  -6   3   4     1939.19     1938.02     64.59 o 
  -5   3   4     5450.03     5097.59    107.72 o 
  -4   3   4     1935.99     1918.56     52.38 o 
  -3   3   4     1337.54     1663.51     50.15 o 
  -2   3   4      174.36      173.09      9.24 o 
  -1   3   4     9144.57     9191.89     98.44 o 
   0   3   4    33902.71    34746.71    263.22 o 
   1   3   4    16296.32    16680.60    225.36 o 
   2   3   4       15.32       35.35     11.23 o 
   3   3   4    11089.85    11141.85    131.81 o 
   4   3   4     8840.05     8471.85    103.44 o 
   5   3   4      923.08      883.73     45.75 o 
   6   3   4     8207.31     8650.21    335.45 o 
   7   3   4     4131.72     4231.83    606.69 o 
   8   3   4     1342.00     1346.73     77.24 o 
   9   3   4     4130.42     4016.90    192.50 o 
  10   3   4       96.13      121.98     45.37 o 
  11   3   4      459.78      410.69     54.43 o 
  12   3   4      172.60      229.71    122.85 o 
  13   3   4        5.77       -2.39     54.86 o 
  14   3   4      568.95      443.86    300.98 o 
  15   3   4       84.61      101.02     55.82 o 
 -13   4   4      280.27      184.27    129.05 o 
 -12   4   4       40.14       48.54     36.38 o 
 -11   4   4     1254.51     1167.29    106.69 o 
 -10   4   4       34.04       24.26     17.80 o 
  -9   4   4     5756.62     5908.79    297.34 o 
  -8   4   4      113.41      141.18     42.28 o 
  -7   4   4      442.38      427.82     26.75 o 
  -6   4   4     9910.63     9993.01    186.98 o 
  -5   4   4     1308.51     1507.91     49.22 o 
  -4   4   4      114.16       89.91     15.23 o 
  -3   4   4     9048.87     9303.99    167.48 o 
  -2   4   4     2899.84     2821.75     71.33 o 
  -1   4   4     1570.46     1539.34     44.59 o 
   0   4   4     3396.37     3097.34     56.71 o 
   1   4   4     3752.06     3721.54     67.61 o 
   2   4   4     2392.58     2283.49     66.81 o 
   3   4   4    17687.62    17635.09    177.00 o 
   4   4   4     7866.12     7910.94    121.27 o 
   5   4   4    11324.52    11241.82    242.74 o 
   6   4   4      916.75      845.32     49.05 o 
   7   4   4      312.96      329.38     75.43 o 
   8   4   4     1989.70     1990.80    121.76 o 
   9   4   4       38.81       61.53     34.73 o 
  10   4   4      355.07      305.23     75.79 o 
  11   4   4     1087.93     1058.16    286.54 o 
  12   4   4      129.34      176.64     93.51 o 
  13   4   4      841.99      847.47    292.99 o 
  14   4   4     1646.30     1731.38    596.88 o 
  15   4   4      815.01      791.61    230.15 o 
 -12   5   4      391.22      422.04     51.46 o 
 -11   5   4      243.23      239.08    114.44 o 
 -10   5   4     4855.23     4878.22    439.81 o 
  -9   5   4       54.86       49.06     29.33 o 
  -8   5   4     1105.13     1257.80     88.08 o 
  -7   5   4     5560.14     5599.88    237.16 o 
  -6   5   4     1593.30     1512.25     47.47 o 
  -5   5   4    10593.68    10880.71    176.17 o 
  -4   5   4     1799.22     1860.39     59.15 o 
  -3   5   4      443.40      471.62     19.89 o 
  -2   5   4      226.77      241.20     13.40 o 
  -1   5   4    10679.03    11229.13    176.68 o 
   0   5   4     6285.80     6021.29     98.35 o 
   1   5   4      635.99      546.42     24.99 o 
   2   5   4     1483.08     1515.29     35.74 o 
   3   5   4     9811.83    10049.85    299.04 o 
   4   5   4     8996.01     8501.84    158.98 o 
   5   5   4     2212.36     2411.78     75.99 o 
   6   5   4      559.69      549.46     33.60 o 
   7   5   4     1209.27     1110.70     50.80 o 
   8   5   4      161.66      172.81     42.50 o 
   9   5   4      547.62      534.69     49.95 o 
  10   5   4     1640.52     1528.23    117.89 o 
  11   5   4       15.22       11.60     43.37 o 
  12   5   4      130.92      120.28     47.44 o 
  13   5   4     2429.03     2458.37    162.68 o 
  14   5   4     1435.35     1582.39    307.73 o 
  15   5   4       32.86       52.18     48.13 o 
 -10   6   4       31.77       39.93     19.86 o 
  -9   6   4     7218.45     7653.97    202.54 o 
  -8   6   4      410.67      425.03     39.99 o 
  -7   6   4       54.56       53.44     14.44 o 
  -6   6   4     9818.90    10257.29    220.89 o 
  -5   6   4     3488.15     3212.15    143.80 o 
  -4   6   4       18.96       29.53      7.44 o 
  -3   6   4     6489.48     6804.31    111.69 o 
  -2   6   4     1018.08      979.97     34.96 o 
  -1   6   4     2323.05     2337.50     62.08 o 
   0   6   4     3385.97     3512.61     88.43 o 
   1   6   4     2420.01     2348.92     72.87 o 
   2   6   4     6883.99     6990.21    204.32 o 
   3   6   4     3146.73     2728.15     97.27 o 
   4   6   4      372.03      322.54     61.36 o 
   5   6   4     1588.23     1637.12     78.22 o 
   6   6   4      302.79      267.13     55.83 o 
   7   6   4      119.65      126.93     30.68 o 
   8   6   4      222.07      248.07     56.27 o 
   9   6   4     1217.38     1222.12     45.96 o 
  10   6   4      557.43      535.23     81.02 o 
  11   6   4     1715.49     2085.52    368.40 o 
  12   6   4     1262.54     1245.94    266.78 o 
  13   6   4     2874.40     2416.09    371.17 o 
  14   6   4      778.52      673.43    165.49 o 
  15   6   4     1965.38     2120.67    304.58 o 
 -11   7   4      166.55      188.15     90.35 o 
 -10   7   4     4980.05     5966.04    415.65 o 
  -9   7   4      816.26      869.56    155.91 o 
  -8   7   4       62.48       76.00     25.56 o 
  -7   7   4     3709.15     3579.62    184.15 o 
  -6   7   4      870.16      767.03     56.77 o 
  -5   7   4     7335.94     6270.15    653.67 o 
  -4   7   4      687.16      661.48     22.66 o 
  -3   7   4      107.70      104.57     14.03 o 
  -2   7   4      222.85      207.70     27.09 o 
  -1   7   4     4861.97     4942.22     97.62 o 
   0   7   4    10524.12    10948.89    199.27 o 
   1   7   4     1723.48     1847.30     71.14 o 
   2   7   4     1263.61     1298.24     57.98 o 
   3   7   4     2176.96     2112.50     59.10 o 
   4   7   4     1600.27     1455.10     71.42 o 
   5   7   4       66.25       92.37     30.27 o 
   6   7   4      101.69      142.10     34.31 o 
   7   7   4      218.65      222.60     49.98 o 
   8   7   4      421.07      387.32     75.76 o 
   9   7   4     1409.15     1346.48    104.09 o 
  10   7   4     2418.51     2510.69    251.24 o 
  11   7   4     1199.45     1387.54    262.12 o 
  12   7   4      468.78      484.70    120.99 o 
  13   7   4     1510.54     1589.46    360.86 o 
  14   7   4     1590.41     1491.65    398.20 o 
 -10   8   4      533.54      402.42    218.86 o 
  -9   8   4     4554.85     4683.67    235.37 o 
  -8   8   4     1722.50     1769.87    184.91 o 
  -7   8   4      582.21      746.08    146.67 o 
  -6   8   4     1193.95     1478.57    106.51 o 
  -5   8   4      455.39      502.56    171.66 o 
  -4   8   4      194.74      313.28    153.05 o 
  -3   8   4      101.03      137.65     67.70 o 
  -2   8   4        4.57       18.55     15.58 o 
  -1   8   4     2963.35     2811.95     88.95 o 
   0   8   4     1311.30     1361.10     48.79 o 
   1   8   4     5034.04     5073.62     69.25 o 
   2   8   4      108.69      136.81     27.26 o 
   3   8   4     3373.69     3374.21    126.17 o 
   4   8   4     4656.28     4680.24    158.13 o 
   5   8   4     1286.54     1349.47     77.92 o 
   6   8   4      631.50      687.04     55.10 o 
   7   8   4      502.55      496.78    117.04 o 
   8   8   4      169.38      208.24     52.04 o 
   9   8   4     2166.21     2144.23     69.23 o 
  10   8   4     2471.69     2769.63    166.54 o 
  11   8   4      704.74      788.80    185.04 o 
  12   8   4     1439.59     1423.38    231.85 o 
  13   8   4     2684.40     3311.64    335.54 o 
  14   8   4       52.65       61.13     72.34 o 
 -10   9   4     5327.73     4018.84    255.06 o 
  -9   9   4      689.25      698.47    185.53 o 
  -8   9   4       98.26      119.70     54.26 o 
  -7   9   4     4500.44     4644.09    239.16 o 
  -6   9   4     1600.74     1653.16    101.41 o 
  -5   9   4       50.77       87.10     39.81 o 
  -4   9   4       30.51       77.29     41.36 o 
  -3   9   4      175.70      167.98     78.19 o 
  -2   9   4      535.66      542.02    171.26 o 
  -1   9   4      255.72      272.21     37.47 o 
   0   9   4    12441.12    12741.38    388.04 o 
   1   9   4      957.90      965.29     39.77 o 
   2   9   4       22.84       41.46     18.09 o 
   3   9   4     3769.95     3986.18    151.79 o 
   4   9   4      655.18      651.30    103.37 o 
   5   9   4     4629.04     4494.70    145.55 o 
   6   9   4     1357.33     1266.72     58.84 o 
   7   9   4      179.48      177.98     45.78 o 
   8   9   4     3115.60     3055.96    120.11 o 
   9   9   4     4471.77     4242.54    295.79 o 
  10   9   4     3639.26     3548.52    230.79 o 
  11   9   4      211.69      222.22     70.64 o 
  12   9   4      839.90      882.58    188.88 o 
  13   9   4      311.08      280.25    101.04 o 
 -10  10   4      287.93      217.19    155.35 o 
  -9  10   4       89.85       60.47     44.73 o 
  -8  10   4      960.52      980.31    226.81 o 
  -7  10   4      696.60      942.80    148.03 o 
  -6  10   4     1726.42     1309.12    280.01 o 
  -5  10   4       28.62       68.02     34.14 o 
  -4  10   4       46.33       73.46     35.81 o 
  -3  10   4        1.66       19.14     24.83 o 
  -2  10   4      100.77      156.88     57.90 o 
  -1  10   4     1184.15     1408.93    275.33 o 
   0  10   4      120.57      229.68     40.79 o 
   1  10   4     5848.21     5832.83    225.48 o 
   2  10   4     1917.60     1896.97     72.20 o 
   3  10   4      230.75      247.90     55.36 o 
   4  10   4     6245.26     6412.21    231.64 o 
   5  10   4     2071.85     2060.06     90.52 o 
   6  10   4      499.71      460.74     80.05 o 
   7  10   4      900.78      863.43     65.88 o 
   8  10   4     1031.97      826.06    129.78 o 
   9  10   4     1906.92     2045.07    311.86 o 
  10  10   4     1994.70     2070.50    307.85 o 
  11  10   4       57.98      104.37     54.19 o 
  12  10   4       50.83       50.98     29.33 o 
  13  10   4     2453.66     2615.50    209.75 o 
  -9  11   4       23.69       11.93     27.19 o 
  -8  11   4      859.05      582.93    278.08 o 
  -7  11   4      891.63      885.83    158.66 o 
  -6  11   4       45.72       45.07     30.17 o 
  -5  11   4      198.23      208.57     49.98 o 
  -4  11   4      678.19      752.10    162.33 o 
  -3  11   4     1711.15     1763.44     90.00 o 
  -2  11   4     3821.15     4089.53    167.88 o 
  -1  11   4        9.88       56.60     44.53 o 
   0  11   4     4467.44     4974.71    241.33 o 
   1  11   4      184.73      213.51     47.86 o 
   2  11   4      101.93      123.30     36.81 o 
   3  11   4     3733.78     3851.63    123.56 o 
   4  11   4      215.78      246.23     54.47 o 
   5  11   4     1281.17     1171.95     86.38 o 
   6  11   4      692.53      712.09    109.06 o 
   7  11   4       42.72       28.40     23.02 o 
   8  11   4     1406.87     1451.80    196.09 o 
   9  11   4     1705.39     1724.82    274.01 o 
  10  11   4      829.28      855.12    196.73 o 
  11  11   4      670.32      565.63    118.54 o 
  12  11   4     1521.75     1541.54    176.68 o 
  -8  12   4        0.30       10.79     29.28 o 
  -7  12   4       20.41       39.96     54.74 o 
  -6  12   4     1832.87     1546.51    231.17 o 
  -5  12   4     2421.91     2421.59    158.27 o 
  -4  12   4     1171.61     1274.03    125.99 o 
  -3  12   4      851.17      960.56    223.60 o 
  -2  12   4      936.63      889.81    222.97 o 
  -1  12   4     7254.43     8011.02    362.51 o 
   0  12   4       52.28       49.13     43.19 o 
   1  12   4      308.39      324.27    114.33 o 
   2  12   4     3707.56     3832.89    165.64 o 
   3  12   4     1693.22     1648.22    154.85 o 
   4  12   4     1253.90     1215.51     92.53 o 
   5  12   4       88.38       63.90     25.93 o 
   6  12   4       38.68       38.92     25.02 o 
   7  12   4     1314.96     1250.04    132.81 o 
   8  12   4      161.65      139.39     54.46 o 
   9  12   4      827.96      755.15    192.77 o 
  10  12   4     1248.93      933.90    251.76 o 
  11  12   4        2.46       23.76     37.51 o 
  -8  13   4        9.12       24.93     39.90 o 
  -7  13   4      267.75      166.92    123.74 o 
  -6  13   4      897.15      657.17    302.77 o 
  -5  13   4     1604.34     1464.87    210.36 o 
  -4  13   4        9.92       56.88     44.92 o 
  -3  13   4     1694.01     1773.72    135.06 o 
  -2  13   4     2913.47     3205.12    192.42 o 
  -1  13   4     1277.88     1351.23    220.23 o 
   0  13   4     2384.27     2532.44    131.08 o 
   1  13   4      719.22      738.14    180.18 o 
   2  13   4     1355.80     1581.97    269.38 o 
   3  13   4     2293.98     2298.08    163.64 o 
   4  13   4      225.63      188.76     58.55 o 
   5  13   4        6.90       15.66     17.93 o 
   6  13   4       12.41       27.87     25.11 o 
   7  13   4        1.92        6.97     30.53 o 
   8  13   4     1183.88     1142.60    180.99 o 
   9  13   4      500.31      382.17    138.70 o 
  10  13   4      729.81      533.32    215.54 o 
  -6  14   4     1376.38     1139.44    109.73 o 
  -5  14   4      408.56      315.17    140.68 o 
  -4  14   4     1358.00     1288.87    123.17 o 
  -3  14   4     1840.78     2025.51    171.75 o 
  -2  14   4        0.14       54.37     39.68 o 
  -1  14   4     2641.60     2959.81    166.23 o 
   0  14   4      330.77      323.02    120.35 o 
   1  14   4        0.89        8.28     23.69 o 
   2  14   4      918.08      873.64    227.05 o 
   3  14   4       16.43       34.43     32.10 o 
   4  14   4      711.92      535.82    201.82 o 
   5  14   4       47.12       42.04     40.93 o 
   6  14   4        2.56       29.85     20.18 o 
   7  14   4      244.46      178.36     91.74 o 
   8  14   4       15.25       32.86     29.38 o 
  -4  15   4      502.86      199.42    121.30 o 
  -3  15   4      673.35      459.07    214.74 o 
  -2  15   4     1771.99     1594.84    186.60 o 
  -1  15   4      127.56      137.31     65.31 o 
   0  15   4     1095.35     1038.27    120.46 o 
   1  15   4       39.42       28.91     36.06 o 
   2  15   4      199.58      149.46    122.50 o 
   3  15   4      884.52      700.56    229.43 o 
   4  15   4       24.50       32.04     25.66 o 
   5  15   4      225.80      138.17     79.43 o 
   6  15   4      123.96       91.42     81.22 o 
   0  16   4      231.44      262.27    156.54 o 
   1  16   4       52.38       57.01     59.16 o 
   2  16   4       64.94       31.13     44.90 o 
   3  16   4        2.28       36.08     35.72 o 
  -5 -15   5      705.44      628.91    240.15 o 
  -4 -15   5      387.29      272.17    131.32 o 
  -3 -15   5     1647.02     1591.59    365.50 o 
  -2 -15   5     1040.65      836.68    395.14 o 
  -1 -15   5        8.86       17.83     66.55 o 
   0 -15   5      216.58      220.17    153.68 o 
   1 -15   5     1861.83     1686.89    386.61 o 
   2 -15   5       78.85       17.06     59.81 o 
   3 -15   5        0.57       55.10     59.40 o 
   4 -15   5      146.29      113.19    118.32 o 
  -8 -14   5       26.84       40.97     43.18 o 
  -7 -14   5     1773.75     1797.00    152.96 o 
  -6 -14   5      707.99      448.02    164.47 o 
  -5 -14   5       47.71       37.16     29.20 o 
  -4 -14   5     5081.84     5481.86    220.17 o 
  -3 -14   5      459.80      375.51    124.88 o 
  -2 -14   5       33.17       42.58     42.76 o 
  -1 -14   5     1457.95     1621.47    487.57 o 
   0 -14   5     1263.33     1375.12    430.03 o 
   1 -14   5      198.85      174.25    108.24 o 
   2 -14   5      321.05      247.01    140.56 o 
   3 -14   5      164.02      126.43     82.89 o 
   4 -14   5       14.43       15.33     44.07 o 
   5 -14   5      207.39      177.06    161.49 o 
   6 -14   5      710.32      518.58    267.10 o 
  -9 -13   5       43.02       61.86     39.04 o 
  -8 -13   5     2829.28     2825.80    239.93 o 
  -7 -13   5       14.46       17.24     31.61 o 
  -6 -13   5       30.04       98.97     47.86 o 
  -5 -13   5     3785.22     3940.70    219.07 o 
  -4 -13   5      209.43      245.49     93.17 o 
  -3 -13   5     1076.93      977.05    243.28 o 
  -2 -13   5     1978.45     2090.99    108.05 o 
  -1 -13   5     1371.77     1169.10     79.75 o 
   0 -13   5      413.02      399.19    154.81 o 
   1 -13   5      992.31      844.96    347.55 o 
   2 -13   5      114.80      109.85     63.57 o 
   3 -13   5      144.02      220.11    122.55 o 
   4 -13   5       28.63       31.79     57.67 o 
   5 -13   5      693.71      561.58    276.76 o 
   6 -13   5      902.73      719.37    361.92 o 
   7 -13   5      744.33      516.02    323.94 o 
   8 -13   5      332.47      383.69    159.64 o 
 -10 -12   5      438.92      293.31    108.09 o 
  -9 -12   5      838.66      694.16    216.54 o 
  -8 -12   5       31.48       38.54     24.37 o 
  -7 -12   5     1181.47     1172.50    246.55 o 
  -6 -12   5     1877.75     2032.08    139.26 o 
  -5 -12   5      417.83      409.48    119.11 o 
  -4 -12   5     2621.21     2634.61    127.89 o 
  -3 -12   5       55.25       81.07     35.04 o 
  -2 -12   5      736.30      707.23    201.94 o 
  -1 -12   5     1185.94     1167.89    156.99 o 
   0 -12   5      744.14      684.84     56.73 o 
   1 -12   5      280.73      252.87     80.48 o 
   2 -12   5        6.72       13.24     46.75 o 
   3 -12   5       68.98      114.68     75.86 o 
   4 -12   5      855.19      798.63    229.59 o 
   5 -12   5        0.17       74.84     73.77 o 
   6 -12   5     2493.91     2705.57    275.99 o 
   7 -12   5       33.10       33.87     67.63 o 
   8 -12   5       13.40       19.14     50.03 o 
   9 -12   5     1270.62     1102.53    136.27 o 
 -11 -11   5       52.27       48.26     32.97 o 
 -10 -11   5      492.35      425.66    138.14 o 
  -9 -11   5       13.96       60.86     50.75 o 
  -8 -11   5     2977.07     3281.52    187.48 o 
  -7 -11   5      308.05      268.81     79.25 o 
  -6 -11   5      133.70      127.24     57.86 o 
  -5 -11   5     2517.56     2710.73    106.03 o 
  -4 -11   5      233.56      210.39     82.09 o 
  -3 -11   5      408.35      430.34    140.22 o 
  -2 -11   5      634.46      728.61    132.20 o 
  -1 -11   5      538.29      517.85    109.74 o 
   0 -11   5       43.56       48.89     33.34 o 
   1 -11   5        0.51       25.17     54.86 o 
   2 -11   5     3101.88     3049.49    141.59 o 
   3 -11   5       25.18       36.84     19.21 o 
   4 -11   5       25.02       77.05     52.72 o 
   5 -11   5     5955.90     6526.96    462.88 o 
   6 -11   5      634.79      665.58    330.26 o 
   7 -11   5     1065.82      975.03    332.70 o 
   8 -11   5     1399.63     1492.90    602.01 o 
   9 -11   5      196.97      187.97    127.14 o 
  10 -11   5     1293.24     1018.32    443.21 o 
 -12 -10   5      128.68       68.86     36.46 o 
 -11 -10   5      218.48      164.51     65.19 o 
 -10 -10   5       67.40       98.10     34.96 o 
  -9 -10   5     1110.44     1080.05    106.92 o 
  -8 -10   5      249.58      158.50     69.42 o 
  -7 -10   5     1063.50     1112.84    240.81 o 
  -6 -10   5     4016.37     4169.76    218.40 o 
  -5 -10   5       50.12       74.95     34.97 o 
  -4 -10   5     3593.75     3827.13    181.53 o 
  -3 -10   5       26.85       71.72     39.34 o 
  -2 -10   5       93.87       69.29     38.34 o 
  -1 -10   5      111.86      115.13     45.33 o 
   0 -10   5      174.12      183.60     56.80 o 
   1 -10   5     1587.65     1644.27     75.62 o 
   2 -10   5       23.69       34.78     39.09 o 
   3 -10   5     5469.60     5440.24    497.35 o 
   4 -10   5     1478.05     1537.74    105.91 o 
   5 -10   5      223.89      211.72     76.81 o 
   6 -10   5     1936.85     2263.44    430.26 o 
   7 -10   5     3176.95     3264.76    271.46 o 
   8 -10   5      601.24      621.63    232.69 o 
   9 -10   5     2081.37     2245.78    464.20 o 
  10 -10   5     1707.39     1609.90    565.16 o 
  11 -10   5       32.42       61.01     77.64 o 
 -13  -9   5      615.94      363.94    136.98 o 
 -12  -9   5        8.14       28.83     42.15 o 
 -11  -9   5      244.66      204.73     92.47 o 
 -10  -9   5     1084.93      956.17    258.11 o 
  -9  -9   5       90.01       90.13     47.65 o 
  -8  -9   5     4056.46     4010.68    200.50 o 
  -7  -9   5       57.62       65.21     22.47 o 
  -6  -9   5       43.87       47.81     35.08 o 
  -5  -9   5     2272.08     2310.79     96.16 o 
  -4  -9   5        1.62       29.10     26.21 o 
  -3  -9   5        2.29       41.64     38.16 o 
  -2  -9   5       30.87       41.57     37.30 o 
  -1  -9   5      289.42      261.56     96.21 o 
   0  -9   5      100.26      115.71     41.58 o 
   1  -9   5      418.12      560.07    137.07 o 
   2  -9   5     7292.39     7557.06    572.05 o 
   3  -9   5      160.95      124.61     53.00 o 
   4  -9   5       11.15       25.03     20.05 o 
   5  -9   5     8982.63     9705.38    294.92 o 
   6  -9   5     3636.82     3568.68    306.02 o 
   7  -9   5      200.62      130.64     44.37 o 
   8  -9   5     1794.76     1615.33    307.72 o 
   9  -9   5     1002.48      949.98    202.94 o 
  10  -9   5      277.67      231.80    123.74 o 
  11  -9   5      623.31      623.48    191.67 o 
  12  -9   5      187.38      146.94    119.39 o 
 -13  -8   5      219.23      175.86     73.16 o 
 -12  -8   5       42.82       34.21     24.01 o 
 -11  -8   5      114.56      121.38     49.11 o 
 -10  -8   5      250.19      245.51     78.25 o 
  -9  -8   5     3368.28     3428.48    177.60 o 
  -8  -8   5     1561.26     1506.72    114.64 o 
  -7  -8   5      173.31      194.82     46.04 o 
  -6  -8   5      509.22      549.51     61.48 o 
  -5  -8   5     3531.14     3505.78    167.01 o 
  -4  -8   5     4649.29     4722.27    189.44 o 
  -3  -8   5     2673.30     2746.19    152.32 o 
  -2  -8   5      239.38      313.83    102.63 o 
  -1  -8   5      287.14      370.39    100.97 o 
   0  -8   5     1398.67     1402.32     83.32 o 
   1  -8   5    11447.87    11678.25    743.64 o 
   2  -8   5        2.79       11.08     27.58 o 
   3  -8   5     5929.04     5943.57    208.57 o 
   4  -8   5     6491.10     6304.39    189.76 o 
   5  -8   5     3164.22     3274.15    154.74 o 
   6  -8   5     4024.69     4063.47    200.07 o 
   7  -8   5      273.92      302.49     90.50 o 
   8  -8   5      338.45      232.07     84.99 o 
   9  -8   5      702.44      651.19    197.63 o 
  10  -8   5      553.31      597.18    159.94 o 
  11  -8   5      447.63      445.05    160.95 o 
  12  -8   5      153.00      119.75     81.70 o 
  13  -8   5      160.48       94.58     85.81 o 
 -14  -7   5      333.07      215.14     93.49 o 
 -13  -7   5        3.94       -1.24     28.27 o 
 -12  -7   5      128.70       82.33     42.91 o 
 -11  -7   5      199.51      173.34     69.53 o 
 -10  -7   5      571.34      592.93    181.10 o 
  -9  -7   5       25.31       33.53     20.38 o 
  -8  -7   5     3935.18     4123.38    199.41 o 
  -7  -7   5        5.61       11.96     12.62 o 
  -6  -7   5       31.75       56.93     12.86 o 
  -5  -7   5     7234.46     7472.34    253.74 o 
  -4  -7   5     2610.62     2593.96    128.68 o 
  -3  -7   5     1789.81     2074.02    102.82 o 
  -2  -7   5      204.20      224.88     81.17 o 
  -1  -7   5     1241.35     1162.13     62.66 o 
   0  -7   5    18021.60    18320.12    314.38 o 
   1  -7   5        1.16       32.34     22.84 o 
   2  -7   5     6767.37     6855.25    183.61 o 
   3  -7   5     4025.43     4156.97    178.09 o 
   4  -7   5     3302.88     3250.95    137.66 o 
   5  -7   5    11308.14    11836.10    375.91 o 
   6  -7   5     1106.15     1238.00     80.32 o 
   7  -7   5       79.56      108.43     54.69 o 
   8  -7   5      221.84      213.21     58.17 o 
   9  -7   5        3.83       26.26     23.88 o 
  10  -7   5      493.47      510.73    100.13 o 
  11  -7   5       67.82       45.40     37.62 o 
  12  -7   5     1452.88     1616.22    318.27 o 
  13  -7   5      166.43      127.68    133.16 o 
 -14  -6   5      723.41      453.39    199.21 o 
 -13  -6   5      479.30      508.44    139.29 o 
 -12  -6   5       43.66       68.76     39.27 o 
 -11  -6   5      350.04      298.18     94.57 o 
 -10  -6   5     1735.49     1695.15    150.58 o 
  -9  -6   5      771.34      883.51     73.31 o 
  -8  -6   5      344.26      382.94     50.13 o 
  -7  -6   5      884.02      855.55     56.78 o 
  -6  -6   5     4958.47     4975.81    156.22 o 
  -5  -6   5      462.97      536.68     92.41 o 
  -4  -6   5     9791.87    10680.94    456.77 o 
  -3  -6   5      886.97      878.48     74.48 o 
  -2  -6   5     3976.73     4268.63    156.92 o 
  -1  -6   5    11578.09    12072.47    312.11 o 
   0  -6   5        6.63       27.84     22.25 o 
   1  -6   5    15578.29    15639.59    391.28 o 
   2  -6   5     1864.84     1685.98    103.22 o 
   3  -6   5       98.73       85.35     29.58 o 
   4  -6   5     5819.13     5918.92    174.38 o 
   5  -6   5     4293.06     3949.94    268.80 o 
   6  -6   5       45.05       53.42     33.95 o 
   7  -6   5     2684.16     2667.10    164.45 o 
   8  -6   5      736.56      755.48    161.24 o 
   9  -6   5     1135.03     1094.90     80.48 o 
  10  -6   5      223.06      194.22     59.38 o 
  11  -6   5     2312.16     2343.94    121.71 o 
  12  -6   5      151.00      119.95     66.29 o 
 -14  -5   5     1486.25     1671.68    215.82 o 
 -13  -5   5       18.47       35.62     23.73 o 
 -12  -5   5       94.14       86.70     39.69 o 
 -11  -5   5      577.89      688.97    152.45 o 
 -10  -5   5      523.21      609.78    119.04 o 
  -9  -5   5     1546.27     1683.29    244.07 o 
  -8  -5   5     6251.82     6075.70    335.91 o 
  -7  -5   5      525.73      481.00     59.69 o 
  -6  -5   5      999.69      966.11     54.82 o 
  -5  -5   5     8360.21     8400.91    185.70 o 
  -4  -5   5     5668.41     5850.31    165.15 o 
  -3  -5   5     1734.77     1988.41     90.62 o 
  -2  -5   5     2028.10     2152.04     99.62 o 
  -1  -5   5      250.39      505.79     60.25 o 
   0  -5   5    13691.39    13586.23   1124.71 o 
   1  -5   5        1.20       31.81     11.56 o 
   2  -5   5      461.87      345.20     30.53 o 
   3  -5   5     2268.43     2132.68    153.18 o 
   4  -5   5     5728.26     5934.09    171.94 o 
   5  -5   5     4161.49     4129.55    156.65 o 
   6  -5   5        8.61        6.65     26.58 o 
   7  -5   5     1992.52     1981.14    128.56 o 
   8  -5   5      192.89      266.10     73.21 o 
   9  -5   5      481.59      560.80    108.07 o 
  10  -5   5     1868.26     1869.65    117.79 o 
  11  -5   5      226.22      227.69     77.29 o 
  12  -5   5     3644.54     3541.05    266.09 o 
  13  -5   5     1591.72     1613.06    129.47 o 
  14  -5   5      364.03      255.65    132.03 o 
 -15  -4   5      556.59      406.77    283.09 o 
 -14  -4   5      130.92      135.31     80.92 o 
 -13  -4   5     2443.07     2583.31    149.31 o 
 -12  -4   5      367.56      335.64     79.27 o 
 -11  -4   5      216.39      255.29     76.33 o 
 -10  -4   5     6404.56     6308.30    228.73 o 
  -9  -4   5     2637.17     2892.33    140.52 o 
  -8  -4   5      320.88      327.72     25.41 o 
  -7  -4   5      887.59      840.18     31.01 o 
  -6  -4   5     6802.54     7152.45    201.60 o 
  -5  -4   5     1079.14     1106.92     46.38 o 
  -4  -4   5     2131.38     2018.16     65.49 o 
  -3  -4   5       54.25      142.15     20.58 o 
  -2  -4   5     2787.50     2916.90    100.28 o 
  -1  -4   5    10030.53     9574.55    308.49 o 
   0  -4   5      135.78      120.93     37.39 o 
   1  -4   5     9908.12     9216.37    404.45 o 
   2  -4   5     4917.86     4964.40    144.82 o 
   3  -4   5        4.34       40.14     14.00 o 
   4  -4   5     2994.22     3147.87    140.69 o 
   5  -4   5        4.20       27.94     27.03 o 
   6  -4   5      708.19      747.98     67.51 o 
   7  -4   5     1165.36     1195.16    130.03 o 
   8  -4   5      361.02      383.52    102.85 o 
   9  -4   5     2307.62     2383.21    105.91 o 
  10  -4   5      454.57      474.53    124.52 o 
  11  -4   5     2143.84     2158.00    127.92 o 
  12  -4   5      480.91      521.92    190.23 o 
  13  -4   5      105.87       56.41     54.74 o 
  14  -4   5     3243.24     3149.13    339.20 o 
 -15  -3   5       37.45       62.68     44.61 o 
 -14  -3   5     2908.85     3824.91    408.38 o 
 -13  -3   5        3.69       38.29     27.40 o 
 -12  -3   5      306.49      206.09     80.34 o 
 -11  -3   5     4535.06     4772.88    241.88 o 
 -10  -3   5     3009.30     3051.67    153.73 o 
  -9  -3   5      371.60      347.81     45.48 o 
  -8  -3   5     4013.01     4036.66    246.27 o 
  -7  -3   5     2232.24     2317.78     89.87 o 
  -6  -3   5      278.16      306.17     23.72 o 
  -5  -3   5     7895.90     7551.90    160.96 o 
  -4  -3   5     8727.07     8880.74    215.66 o 
  -3  -3   5      569.35      637.75     51.34 o 
  -2  -3   5     3566.56     3891.50     58.98 o 
  -1  -3   5      211.90      140.25     21.04 o 
   0  -3   5    16174.32    16041.10    140.83 o 
   1  -3   5      104.18      104.08     24.87 o 
   2  -3   5     9089.49     9484.03    225.22 o 
   3  -3   5        7.47       28.85     14.64 o 
   4  -3   5     1207.16     1171.17     85.27 o 
   5  -3   5     2959.47     3051.68    143.60 o 
   6  -3   5     1079.25      937.58     92.05 o 
   7  -3   5      321.98      310.53     66.72 o 
   8  -3   5      911.87      967.71    117.79 o 
   9  -3   5     1349.77     1487.41    127.38 o 
  10  -3   5     6863.67     7256.30    450.78 o 
  11  -3   5      223.27      209.32     86.35 o 
  12  -3   5     1962.67     2166.29    143.24 o 
  13  -3   5      919.93      923.86    351.43 o 
  14  -3   5     1157.64     1132.58    309.09 o 
  15  -3   5     1297.56     1243.80    122.37 o 
 -15  -2   5     1497.06     1633.75    206.87 o 
 -14  -2   5      223.78      167.45     94.28 o 
 -13  -2   5     1818.86     1945.78    267.22 o 
 -12  -2   5     3339.78     3498.81    178.23 o 
 -11  -2   5      924.96      993.44     91.02 o 
 -10  -2   5     1674.60     1671.60    105.66 o 
  -9  -2   5     2509.22     2674.99    152.96 o 
  -8  -2   5     1284.38     1252.36     56.85 o 
  -7  -2   5       10.10       13.64      7.32 o 
  -6  -2   5     3347.63     3570.45    108.01 o 
  -5  -2   5     1659.00     1615.28     54.26 o 
  -4  -2   5     1957.31     1912.45     53.08 o 
  -3  -2   5     7201.48     6864.27    153.19 o 
  -2  -2   5     8980.01     8620.37    167.02 o 
  -1  -2   5    13528.21    12732.46    278.32 o 
   0  -2   5     3674.32     3446.13     62.25 o 
   1  -2   5     3667.14     3358.25     69.10 o 
   2  -2   5     1972.25     2128.92     67.52 o 
   3  -2   5      862.93     1000.52     45.03 o 
   4  -2   5     2676.64     2666.89    118.46 o 
   5  -2   5     8397.50     8768.68    239.35 o 
   6  -2   5     1068.28     1026.61    125.72 o 
   7  -2   5     1317.68     1262.44     75.83 o 
   8  -2   5     2186.10     2076.88    130.81 o 
   9  -2   5     9119.13     8880.75    434.74 o 
  10  -2   5       27.85       33.28     40.01 o 
  11  -2   5     5147.17     5408.39    388.94 o 
  12  -2   5     3483.94     3081.45    247.42 o 
  13  -2   5      931.61      813.89    289.23 o 
  14  -2   5     1049.35      906.57    280.76 o 
  15  -2   5      566.00      440.94    244.50 o 
 -15  -1   5      377.38      185.11    141.10 o 
 -14  -1   5     3191.57     3699.68    387.63 o 
 -13  -1   5      703.28      664.74     62.91 o 
 -12  -1   5      456.15      424.80    110.02 o 
 -11  -1   5     3338.98     3691.62    191.93 o 
 -10  -1   5     6037.20     6051.49    395.99 o 
  -9  -1   5        0.46       69.82     36.20 o 
  -8  -1   5      715.96      806.58     55.15 o 
  -7  -1   5        9.16        9.73      7.57 o 
  -6  -1   5      141.21      148.81     17.08 o 
  -5  -1   5     4620.79     4849.09     90.37 o 
  -4  -1   5    15416.42    16144.52    319.47 o 
  -3  -1   5      132.38      103.29     12.78 o 
  -2  -1   5     1525.34     1445.88     39.19 o 
  -1  -1   5     1924.01     1805.16     46.61 o 
   0  -1   5    24620.31    24104.34    388.67 o 
   1  -1   5     4245.79     4348.95    105.59 o 
   2  -1   5     4184.71     4112.55     85.17 o 
   3  -1   5      113.62      156.23     33.59 o 
   4  -1   5      598.85      529.65     58.43 o 
   5  -1   5    13413.89    13652.44    666.63 o 
   6  -1   5     4773.57     4475.51    181.44 o 
   7  -1   5     2769.31     2778.50    286.37 o 
   8  -1   5    10496.84     9929.18    509.28 o 
   9  -1   5      654.28      670.35    201.15 o 
  10  -1   5     8838.36     8744.90    541.19 o 
  11  -1   5      535.14      534.57    162.09 o 
  12  -1   5       24.86       57.05     34.88 o 
  13  -1   5     1545.78     1400.49     81.95 o 
  14  -1   5     1253.56     1173.79    431.28 o 
  15  -1   5     1078.68      950.28    105.31 o 
 -15   0   5     2895.02     3071.79    315.11 o 
 -14   0   5     1234.15     1020.59    425.91 o 
 -13   0   5      475.08      536.12    200.07 o 
 -12   0   5     2800.08     3055.82    190.53 o 
 -11   0   5     2403.38     2500.26    125.46 o 
 -10   0   5      536.41      530.34     73.00 o 
  -9   0   5      430.89      363.21     33.83 o 
  -8   0   5      170.83      119.17     25.98 o 
  -7   0   5        4.48       10.69      7.63 o 
  -6   0   5     1005.71     1023.46     35.05 o 
  -5   0   5       70.24       47.40      9.99 o 
  -4   0   5      173.29      181.90     11.28 o 
  -3   0   5      388.96      332.94     15.06 o 
  -2   0   5     7228.40     5926.64    870.66 o 
  -1   0   5     4711.93     4324.01     72.85 o 
   0   0   5     4359.07     4668.62     61.16 o 
   1   0   5     7866.48     7557.27    231.16 o 
   2   0   5      985.88     1001.60     35.69 o 
   3   0   5     4675.28     4959.22     95.08 o 
   4   0   5    13908.66    15202.25    818.46 o 
   5   0   5     2843.73     2605.22    121.07 o 
   6   0   5     5529.75     5621.31    196.07 o 
   7   0   5      264.29      277.06     68.32 o 
   8   0   5     1814.10     1704.21     92.56 o 
   9   0   5     7291.13     7101.26    229.52 o 
  10   0   5     1436.38     1347.99     70.29 o 
  11   0   5     2260.59     2258.93    127.21 o 
  12   0   5     1590.72     1525.35     81.37 o 
  13   0   5     1300.38     1251.90     94.84 o 
  14   0   5      900.73      841.27    355.24 o 
  15   0   5       61.76       44.07     67.51 o 
 -15   1   5      492.54      290.54    267.28 o 
 -14   1   5     2439.33     2635.08    286.96 o 
 -13   1   5      720.86      662.60    315.11 o 
 -12   1   5     1497.60     1679.97    256.37 o 
 -11   1   5      434.25      429.36    106.28 o 
 -10   1   5     1850.76     1866.34     88.59 o 
  -9   1   5        2.70      109.42     27.19 o 
  -8   1   5      529.09      543.10     62.98 o 
  -7   1   5      219.50      282.24     59.43 o 
  -6   1   5      653.26      623.43     42.15 o 
  -5   1   5     1542.36     1568.62     42.70 o 
  -4   1   5    14552.34    14370.73    593.61 o 
  -3   1   5     2736.83     2746.17     58.88 o 
  -2   1   5      462.01      389.83     18.35 o 
  -1   1   5      286.41      279.22     17.61 o 
   0   1   5       69.70       67.15     16.84 o 
   1   1   5      860.89      964.52     32.63 o 
   2   1   5     3826.55     4055.43     73.17 o 
   3   1   5      154.32      167.34     36.79 o 
   4   1   5     2100.61     2085.51     97.65 o 
   5   1   5    15982.28    16856.60    278.46 o 
   6   1   5     2147.65     2068.49    103.15 o 
   7   1   5     1270.36     1301.44     84.13 o 
   8   1   5    12515.20    12542.06    358.79 o 
   9   1   5       27.11       22.57     26.34 o 
  10   1   5     2329.19     2364.28     99.41 o 
  11   1   5      217.75      225.77     62.37 o 
  12   1   5       98.55       98.79     37.53 o 
  13   1   5       18.38       39.72     59.58 o 
  14   1   5       10.28       17.00     37.21 o 
  15   1   5      479.92      410.70    234.30 o 
 -15   2   5     2121.43     2094.25    225.06 o 
 -14   2   5      290.04      236.93    169.12 o 
 -13   2   5      102.28       65.96     46.04 o 
 -12   2   5      893.50      930.30    365.32 o 
 -11   2   5      815.41      790.68    159.02 o 
 -10   2   5     1750.16     1730.55    115.62 o 
  -9   2   5      328.32      288.75     36.43 o 
  -8   2   5     1276.54     1219.89     70.06 o 
  -7   2   5     1164.47     1055.70     49.36 o 
  -6   2   5      974.74     1074.38     55.39 o 
  -5   2   5    19428.72    20201.85    643.31 o 
  -4   2   5      312.02      316.55     19.26 o 
  -3   2   5     3532.39     3298.39    150.77 o 
  -2   2   5     7317.48     7248.82    113.11 o 
  -1   2   5    12365.93    12370.77    157.79 o 
   0   2   5    10783.26     9119.80    690.64 o 
   1   2   5     7353.52     7252.43    129.92 o 
   2   2   5     6456.24     6676.89    140.57 o 
   3   2   5     3114.53     3396.25     95.22 o 
   4   2   5     6283.97     5925.89    278.07 o 
   5   2   5    10894.01    11415.96    166.63 o 
   6   2   5     3804.28     3643.08    146.37 o 
   7   2   5      387.24      347.35     49.94 o 
   8   2   5      418.08      450.15     56.56 o 
   9   2   5     2921.13     3032.93    155.92 o 
  10   2   5     1809.98     1813.99     86.38 o 
  11   2   5      854.09      815.58     51.94 o 
  12   2   5       44.91       68.33     21.13 o 
  13   2   5       15.02       24.45     59.28 o 
  14   2   5      171.05      159.76    140.50 o 
  15   2   5      509.34      510.29    249.51 o 
 -14   3   5     1534.42     1295.15     96.67 o 
 -13   3   5      208.33      180.28    117.36 o 
 -12   3   5      347.92      376.24    200.13 o 
 -11   3   5      758.61      677.54    150.71 o 
 -10   3   5      211.17      212.98     49.73 o 
  -9   3   5      484.73      585.13     62.38 o 
  -8   3   5      158.01      146.04     33.14 o 
  -7   3   5     2029.82     1997.06    113.54 o 
  -6   3   5     9093.77     9427.93    399.03 o 
  -5   3   5     4609.13     4638.04    140.88 o 
  -4   3   5    18496.18    18754.63    316.47 o 
  -3   3   5     7645.46     7643.45    148.13 o 
  -2   3   5     8830.98     8628.11     82.55 o 
  -1   3   5     6998.58     7028.11    123.21 o 
   0   3   5    21682.40    22345.06    397.80 o 
   1   3   5      222.88      244.71     15.62 o 
   2   3   5      940.08      957.46     37.23 o 
   3   3   5      458.90      430.90     73.41 o 
   4   3   5        4.92       17.32     15.66 o 
   5   3   5    10858.79    10906.27    367.81 o 
   6   3   5     2002.46     2006.66    120.73 o 
   7   3   5      192.43      227.95     61.61 o 
   8   3   5    10058.47     9973.17    680.76 o 
   9   3   5      281.03      269.70     73.42 o 
  10   3   5      509.74      501.05     72.84 o 
  11   3   5        2.34      -22.12     56.71 o 
  12   3   5        6.70       -4.23     53.61 o 
  13   3   5        0.67       19.62     49.68 o 
  14   3   5      414.53      364.13    111.82 o 
  15   3   5     1181.74      957.08    340.57 o 
 -13   4   5        0.23        1.73     20.10 o 
 -12   4   5      446.58      252.55    191.67 o 
 -11   4   5      109.14      106.94     35.13 o 
 -10   4   5     1747.91     1801.19     82.56 o 
  -9   4   5       59.49       49.36     25.93 o 
  -8   4   5     3439.47     2933.38    273.39 o 
  -7   4   5     6615.23     6558.34    206.56 o 
  -6   4   5      210.26      165.71     19.67 o 
  -5   4   5    18075.33    18815.41    362.03 o 
  -4   4   5     1949.06     1843.15     51.07 o 
  -3   4   5     4346.44     4250.31     73.42 o 
  -2   4   5       92.95       55.82     14.66 o 
  -1   4   5    15606.05    15346.85    320.64 o 
   0   4   5     6087.00     6459.09    115.90 o 
   1   4   5     3717.11     3971.19     61.07 o 
   2   4   5     1231.52     1161.40     48.85 o 
   3   4   5      140.81      172.45     44.28 o 
   4   4   5     9447.62     8938.48   1054.72 o 
   5   4   5    12845.22    13245.43    339.28 o 
   6   4   5     1122.47     1084.70     74.52 o 
   7   4   5      178.31      218.48     74.12 o 
   8   4   5      364.42      322.56     58.29 o 
   9   4   5     1000.80     1056.48     58.83 o 
  10   4   5     1248.37     1236.40     53.93 o 
  11   4   5      206.41      177.51     61.01 o 
  12   4   5      199.76      194.59     73.89 o 
  13   4   5        7.55       57.79     40.79 o 
  14   4   5     2152.07     2053.28    474.39 o 
  15   4   5      885.00      774.48    362.76 o 
 -11   5   5     1595.49     1695.41     88.43 o 
 -10   5   5      772.33      769.94    135.31 o 
  -9   5   5     2359.81     2605.64    152.17 o 
  -8   5   5     1645.60     1660.73     64.26 o 
  -7   5   5      502.58      484.76     62.32 o 
  -6   5   5    13347.91    12689.83    322.14 o 
  -5   5   5     6404.48     6120.20    216.50 o 
  -4   5   5     4463.03     4451.05     84.65 o 
  -3   5   5     5169.06     5396.86    114.11 o 
  -2   5   5     3204.94     2975.52     72.02 o 
  -1   5   5     2176.81     2154.51     58.93 o 
   0   5   5        2.59       20.62      9.29 o 
   1   5   5      669.41      645.42     31.87 o 
   2   5   5      198.13      223.04     38.33 o 
   3   5   5       89.84      111.81     35.49 o 
   4   5   5    10050.25    10456.87    229.16 o 
   5   5   5     4147.23     4302.66    106.73 o 
   6   5   5      438.82      426.79     41.73 o 
   7   5   5       44.80       67.75     25.12 o 
   8   5   5     4613.70     4669.62    129.83 o 
   9   5   5     3944.10     3426.30    361.96 o 
  10   5   5     1415.48     1369.03     53.84 o 
  11   5   5      759.96      821.67    156.77 o 
  12   5   5      824.03      818.36    143.42 o 
  13   5   5      774.88      706.48    180.01 o 
  14   5   5      894.17      785.84    219.92 o 
  15   5   5     2696.91     2722.26    300.00 o 
 -11   6   5      278.53      261.08    142.53 o 
 -10   6   5     4844.52     5017.99    238.98 o 
  -9   6   5      566.11      515.49     50.10 o 
  -8   6   5     2297.32     2326.23     70.96 o 
  -7   6   5     7886.38     7492.18    560.40 o 
  -6   6   5     2929.72     2773.93    142.35 o 
  -5   6   5     7785.76     7213.89    524.79 o 
  -4   6   5      771.65      772.80     28.01 o 
  -3   6   5     3250.26     2760.55    260.67 o 
  -2   6   5     1480.41     1563.56     53.24 o 
  -1   6   5     1402.27     1271.19     40.37 o 
   0   6   5      311.97      334.26     38.65 o 
   1   6   5       69.82      134.46     35.20 o 
   2   6   5        3.72       20.10     13.64 o 
   3   6   5     1891.79     1885.75     85.52 o 
   4   6   5     1709.41     1635.06     77.34 o 
   5   6   5    10171.46    10446.85    263.07 o 
   6   6   5     2336.71     2214.04    117.16 o 
   7   6   5     1635.02     1541.94     83.47 o 
   8   6   5     4392.51     4649.03    100.73 o 
   9   6   5     2411.76     2467.40     73.77 o 
  10   6   5     1608.86     1561.58     57.58 o 
  11   6   5     1613.65     1701.32    310.46 o 
  12   6   5      265.47      212.85     87.20 o 
  13   6   5      478.89      416.65    118.18 o 
  14   6   5     2696.85     2621.50    222.56 o 
 -10   7   5        1.96       28.91     22.16 o 
  -9   7   5     1313.35     1401.49    110.98 o 
  -8   7   5      450.95      418.91     36.48 o 
  -7   7   5       30.87       27.46     18.35 o 
  -6   7   5     5093.16     5031.31    362.28 o 
  -5   7   5     4298.43     3864.82    396.87 o 
  -4   7   5      512.98      498.47     26.08 o 
  -3   7   5       11.32       33.21     10.18 o 
  -2   7   5     5984.60     5973.69    142.53 o 
  -1   7   5     2012.94     2177.85     60.42 o 
   0   7   5      797.84      725.49     36.23 o 
   1   7   5      659.63      614.93     30.38 o 
   2   7   5      135.75      175.07     49.66 o 
   3   7   5       40.23       35.52     19.32 o 
   4   7   5    11231.87    11344.66    296.52 o 
   5   7   5     2784.66     2810.26    121.75 o 
   6   7   5     1004.23      986.73     99.90 o 
   7   7   5      734.45      748.49     85.13 o 
   8   7   5     3255.30     3378.40    129.12 o 
   9   7   5     3863.57     3732.04    123.18 o 
  10   7   5     1367.46     1276.68    119.00 o 
  11   7   5      124.36      103.81     55.60 o 
  12   7   5      698.58      695.27    170.05 o 
  13   7   5     1323.05     1424.20    417.89 o 
  14   7   5      453.04      399.84    130.95 o 
 -10   8   5     3935.20     4306.10    342.84 o 
  -9   8   5      649.86      549.39    161.53 o 
  -8   8   5      160.52      185.39     51.04 o 
  -7   8   5     2029.76     2071.30    102.63 o 
  -6   8   5     1743.64     1868.66    105.23 o 
  -5   8   5      499.78      448.65    141.93 o 
  -4   8   5       39.89       26.34     26.02 o 
  -3   8   5      764.35      752.11     23.74 o 
  -2   8   5      264.60      242.25     31.21 o 
  -1   8   5      847.53      824.71     44.99 o 
   0   8   5     1454.12     1555.92     56.63 o 
   1   8   5        9.34       38.37     12.00 o 
   2   8   5     4118.43     4006.13    194.13 o 
   3   8   5     8030.01     8345.70    227.71 o 
   4   8   5     1493.02     1513.97    100.34 o 
   5   8   5     7652.86     7893.69    192.28 o 
   6   8   5     1193.43     1178.44     80.99 o 
   7   8   5      776.12      805.07    107.01 o 
   8   8   5     2151.81     2184.94     90.38 o 
   9   8   5      580.97      574.09     87.83 o 
  10   8   5       27.35       32.05     35.16 o 
  11   8   5     1115.16     1274.97    283.41 o 
  12   8   5      114.20       82.99     48.11 o 
  13   8   5      233.96      469.91    136.77 o 
  14   8   5      793.24      757.30    217.84 o 
 -10   9   5        0.37       46.40     52.96 o 
  -9   9   5      704.06      396.77    231.20 o 
  -8   9   5     2699.26     2597.23    122.50 o 
  -7   9   5      303.55      219.83    111.72 o 
  -6   9   5     3067.94     2947.28    208.44 o 
  -5   9   5      971.42     1062.54     94.33 o 
  -4   9   5       73.42       72.74     42.63 o 
  -3   9   5      749.77      712.50    112.35 o 
  -2   9   5     1352.08     1261.00     74.11 o 
  -1   9   5     4427.84     4364.67    127.52 o 
   0   9   5     4755.28     4612.67    120.74 o 
   1   9   5     1584.90     1515.98     61.63 o 
   2   9   5     4015.93     4103.92    163.99 o 
   3   9   5      295.39      350.53     82.78 o 
   4   9   5     8734.91     9184.73    235.96 o 
   5   9   5     5312.09     5207.17    153.33 o 
   6   9   5      229.78      190.57     51.47 o 
   7   9   5      392.63      395.76     74.44 o 
   8   9   5     1635.09     1596.51     75.54 o 
   9   9   5      507.43      544.08    131.22 o 
  10   9   5      620.74      684.52    155.18 o 
  11   9   5       49.65       80.00     36.87 o 
  12   9   5      998.48     1096.72    243.76 o 
  13   9   5      749.09      806.52    212.18 o 
  -9  10   5      176.83      181.47    113.43 o 
  -8  10   5      261.56      259.02     80.07 o 
  -7  10   5      872.04      896.81    178.25 o 
  -6  10   5       68.28      118.52     51.04 o 
  -5  10   5      992.01      913.36    215.67 o 
  -4  10   5       58.77       48.55     29.67 o 
  -3  10   5      125.23       94.34     47.86 o 
  -2  10   5      330.49      392.12     88.73 o 
  -1  10   5     1932.55     1846.60     74.40 o 
   0  10   5     4860.91     5040.83    144.52 o 
   1  10   5     1761.02     1907.67     73.24 o 
   2  10   5      410.66      419.86     94.97 o 
   3  10   5     4266.48     4283.26    162.70 o 
   4  10   5     4852.04     4850.41    185.89 o 
   5  10   5     1313.78     1289.66     68.93 o 
   6  10   5      599.66      604.56     96.02 o 
   7  10   5      608.04      633.67    134.59 o 
   8  10   5     1637.42     1559.69     70.04 o 
   9  10   5      268.88      224.58     80.73 o 
  10  10   5      182.76      173.46     62.29 o 
  11  10   5     1128.46      939.56    257.03 o 
  12  10   5       18.30       57.76     49.38 o 
  -9  11   5      112.31       83.37     59.04 o 
  -8  11   5       52.56       56.36     40.60 o 
  -7  11   5       70.78       85.87     47.17 o 
  -6  11   5     1378.78     1217.40    179.92 o 
  -5  11   5      198.15      168.49     70.72 o 
  -4  11   5     1446.47     1360.53     98.10 o 
  -3  11   5      257.52      201.99     68.22 o 
  -2  11   5      155.86      148.05     61.33 o 
  -1  11   5    10338.43    11307.30    247.55 o 
   0  11   5      157.35      148.22     58.19 o 
   1  11   5      961.60     1055.61     79.07 o 
   2  11   5     2724.62     2901.78    108.11 o 
   3  11   5      491.91      528.47    102.88 o 
   4  11   5     2846.91     2801.65    116.32 o 
   5  11   5      954.51      955.07    129.62 o 
   6  11   5      203.81      228.16     74.77 o 
   7  11   5       50.24       41.77     23.71 o 
   8  11   5      730.26      662.38    166.03 o 
   9  11   5     1487.10     1296.53    263.06 o 
  10  11   5      307.56      193.42    100.16 o 
  11  11   5      300.61      203.86     97.32 o 
  12  11   5      476.67      429.25    311.00 o 
  -8  12   5      541.14      464.55    194.53 o 
  -7  12   5      920.81      820.77    197.62 o 
  -6  12   5      135.53       72.87     48.39 o 
  -5  12   5     2310.65     1969.68    423.50 o 
  -4  12   5      299.46      311.96     99.31 o 
  -3  12   5      578.08      619.00    143.10 o 
  -2  12   5     4944.78     5615.12    282.18 o 
  -1  12   5        7.05       55.16     39.77 o 
   0  12   5     3362.17     3849.76    253.81 o 
   1  12   5     5174.35     5487.80    259.90 o 
   2  12   5       91.63       94.81     29.81 o 
   3  12   5     1770.82     1911.38    109.70 o 
   4  12   5     1354.07     1420.95    140.47 o 
   5  12   5      502.51      454.64    110.97 o 
   6  12   5       13.36       38.51     17.20 o 
   7  12   5      324.53      284.82     86.41 o 
   8  12   5      934.93      860.87    191.26 o 
   9  12   5       39.35       51.83     44.40 o 
  10  12   5      196.56      211.99     84.51 o 
  11  12   5      329.54      306.18    116.99 o 
  -7  13   5      223.79       92.83     56.21 o 
  -6  13   5     1531.04     1158.58    182.72 o 
  -5  13   5      111.37      147.42     84.26 o 
  -4  13   5     1462.92     1426.06    177.39 o 
  -3  13   5      591.76      528.52    166.43 o 
  -2  13   5        1.53       69.13     44.42 o 
  -1  13   5     6901.34     7838.19    325.81 o 
   0  13   5       89.46      115.18     47.59 o 
   1  13   5      211.42      167.40     75.33 o 
   2  13   5      466.62      544.04    138.79 o 
   3  13   5     1949.74     1853.01    129.58 o 
   4  13   5      766.11      663.42    141.35 o 
   5  13   5       27.89       40.65     20.12 o 
   6  13   5      118.02      100.38     28.28 o 
   7  13   5       29.94       28.20     28.62 o 
   8  13   5       45.20       55.48     39.10 o 
   9  13   5     1322.93     1088.09    271.19 o 
  -6  14   5       82.95       68.97     35.99 o 
  -5  14   5      995.74      589.04    390.16 o 
  -4  14   5      529.20      250.90    157.67 o 
  -3  14   5      326.23      221.85     77.83 o 
  -2  14   5     3275.96     3340.39    338.25 o 
  -1  14   5      498.28      355.94    111.05 o 
   0  14   5      113.38      136.33     70.35 o 
   1  14   5      820.35      821.72     98.98 o 
   2  14   5      464.92      369.53    116.44 o 
   3  14   5      794.45      592.94    179.71 o 
   4  14   5      194.87      137.62     56.66 o 
   5  14   5      186.19       99.48     52.43 o 
   6  14   5      396.78      287.45    118.55 o 
   7  14   5        8.12        6.01     34.41 o 
   8  14   5     1666.76     1414.54    197.09 o 
  -4  15   5      605.62      323.05    141.33 o 
  -3  15   5      844.27      658.72    197.11 o 
  -2  15   5      160.29      124.63     63.40 o 
  -1  15   5     1848.31     1939.03    161.53 o 
   0  15   5       64.42       36.01     37.45 o 
   1  15   5      252.45      137.34     86.47 o 
   2  15   5      371.64      281.50    137.51 o 
   3  15   5        4.48       25.91     30.24 o 
   4  15   5      264.88      191.17     89.71 o 
   5  15   5      256.18      137.42     78.90 o 
   6  15   5      220.89      141.99     96.55 o 
  -4 -15   6      870.89      786.11    368.96 o 
  -3 -15   6      389.05      423.17    188.68 o 
  -2 -15   6      351.21      200.91    161.19 o 
  -1 -15   6      322.59      186.48    165.43 o 
   0 -15   6     1177.03      827.43    434.86 o 
   1 -15   6      571.85      450.96    262.87 o 
   2 -15   6      254.38      274.14    180.63 o 
   3 -15   6      265.74      191.96    117.60 o 
  -7 -14   6       14.82       50.22     31.19 o 
  -6 -14   6      123.29       89.82     42.13 o 
  -5 -14   6     2084.55     1705.43    262.90 o 
  -4 -14   6      176.29      149.79     57.55 o 
  -3 -14   6     1848.01     1699.21    204.19 o 
  -2 -14   6      424.24      312.61    200.91 o 
  -1 -14   6      240.87      148.07    132.39 o 
   0 -14   6      514.95      591.22    262.81 o 
   1 -14   6     1059.48     1049.63    364.07 o 
   2 -14   6       15.29       34.23     44.55 o 
   3 -14   6      139.43       65.78     76.63 o 
   4 -14   6        7.23       36.08     78.72 o 
   5 -14   6       39.81       52.42     53.91 o 
  -9 -13   6     1736.76     1817.43    309.44 o 
  -8 -13   6        0.38       -1.62     34.31 o 
  -7 -13   6      261.20      229.42     73.45 o 
  -6 -13   6      813.50      615.93    219.08 o 
  -5 -13   6        2.19       -0.54     59.52 o 
  -4 -13   6     1856.64     1981.85    254.28 o 
  -3 -13   6      687.81      601.51    192.90 o 
  -2 -13   6      550.19      478.44    150.39 o 
  -1 -13   6      835.18      783.33    177.03 o 
   0 -13   6     1497.76     1619.92    158.81 o 
   1 -13   6     1247.16     1350.19    472.66 o 
   2 -13   6       14.89       52.24     59.22 o 
   3 -13   6        1.03       30.06     49.68 o 
   4 -13   6        7.53       46.40     52.84 o 
   5 -13   6       54.25       77.82     87.54 o 
   6 -13   6      812.31      664.51    342.78 o 
   7 -13   6      434.41      343.50    185.23 o 
 -10 -12   6     1305.62     1190.13    153.44 o 
  -9 -12   6       15.16       33.45     33.89 o 
  -8 -12   6      399.62      270.01    121.73 o 
  -7 -12   6       11.48       63.69     47.95 o 
  -6 -12   6        4.75       30.16     25.87 o 
  -5 -12   6     2655.25     2711.62    167.05 o 
  -4 -12   6       18.69       57.74     37.94 o 
  -3 -12   6     2366.42     2335.17    118.95 o 
  -2 -12   6        4.38       27.63     22.93 o 
  -1 -12   6      587.57      509.07    135.65 o 
   0 -12   6     1610.29     1617.52    103.20 o 
   1 -12   6       24.44       22.27     21.20 o 
   2 -12   6      150.57      127.67     43.67 o 
   3 -12   6       21.91       90.70     65.48 o 
   4 -12   6      270.44      296.98    152.90 o 
   5 -12   6     1879.92     1922.74    624.91 o 
   6 -12   6       30.83       84.03     72.22 o 
   7 -12   6     2070.96     2239.34    264.00 o 
   8 -12   6      852.45      696.47    252.49 o 
   9 -12   6     1025.74      859.52    331.51 o 
 -11 -11   6      284.27      233.51    103.94 o 
 -10 -11   6      144.94      132.27     62.43 o 
  -9 -11   6     1411.63     1368.48    153.05 o 
  -8 -11   6      559.48      545.10    134.84 o 
  -7 -11   6       38.91       67.17     29.81 o 
  -6 -11   6      487.97      527.14    149.59 o 
  -5 -11   6       15.33       11.60     42.11 o 
  -4 -11   6     2879.31     3263.97    170.21 o 
  -3 -11   6        0.01       22.90     31.59 o 
  -2 -11   6      518.34      535.96    112.76 o 
  -1 -11   6      334.06      333.13     86.78 o 
   0 -11   6      233.73      187.95     59.33 o 
   1 -11   6     3702.60     3733.36    197.77 o 
   2 -11   6     1441.90     1323.61     76.01 o 
   3 -11   6      183.40      238.76     32.82 o 
   4 -11   6     1726.41     1821.54    141.57 o 
   5 -11   6      365.00      312.07    168.29 o 
   6 -11   6     5673.86     6372.75    502.90 o 
   7 -11   6     1510.35     1465.34    183.38 o 
   8 -11   6       31.05       49.44     68.70 o 
   9 -11   6     2001.24     1969.50    249.75 o 
  10 -11   6     1854.56     2201.54    298.65 o 
 -12 -10   6      341.44      208.58     93.47 o 
 -11 -10   6       18.52       36.99     32.71 o 
 -10 -10   6      516.83      406.34    169.52 o 
  -9 -10   6      252.62      208.28     72.22 o 
  -8 -10   6      274.53      280.68     90.66 o 
  -7 -10   6      149.66      112.78     48.84 o 
  -6 -10   6       42.98      107.98     48.34 o 
  -5 -10   6     1636.16     1632.06     87.81 o 
  -4 -10   6       88.08       70.30     34.71 o 
  -3 -10   6     2502.57     2583.91    122.03 o 
  -2 -10   6      141.04      191.65     65.25 o 
  -1 -10   6      145.66      149.65     55.68 o 
   0 -10   6     3119.02     3285.89    156.86 o 
   1 -10   6     1053.28      992.08     88.52 o 
   2 -10   6      190.34      248.52     75.40 o 
   3 -10   6     2631.52     2385.72    137.37 o 
   4 -10   6      177.89      146.34     42.69 o 
   5 -10   6     9574.12     8808.77    395.56 o 
   6 -10   6      644.67      669.76    195.01 o 
   7 -10   6     1053.48     1143.08    262.27 o 
   8 -10   6      841.29      873.65    333.48 o 
   9 -10   6     3728.72     3957.18    767.86 o 
  10 -10   6      734.68      735.06    221.90 o 
  11 -10   6       76.50       76.75     67.92 o 
 -12  -9   6        2.55       27.84     29.74 o 
 -11  -9   6       89.72      106.16     53.25 o 
 -10  -9   6        0.05       26.93     30.88 o 
  -9  -9   6      679.19      591.10    180.82 o 
  -8  -9   6      349.94      389.00    123.15 o 
  -7  -9   6       81.64      128.48     34.20 o 
  -6  -9   6      478.59      477.08     94.79 o 
  -5  -9   6      272.34      290.00     83.86 o 
  -4  -9   6     2282.79     2380.53    131.61 o 
  -3  -9   6     1144.93     1375.24    255.51 o 
  -2  -9   6     1347.29     1335.16    146.46 o 
  -1  -9   6       97.62      177.59     61.46 o 
   0  -9   6        1.30       17.89     25.54 o 
   1  -9   6     7417.19     7709.75    245.24 o 
   2  -9   6       74.29      104.58     42.68 o 
   3  -9   6     1358.07     1297.31    168.65 o 
   4  -9   6     2902.59     2967.14    140.37 o 
   5  -9   6      486.59      449.16    115.22 o 
   6  -9   6     1650.08     1717.99     82.58 o 
   7  -9   6      965.29     1004.38     73.02 o 
   8  -9   6      397.47      434.14    202.16 o 
   9  -9   6      324.91      357.45    178.73 o 
  10  -9   6      826.36     1001.74    273.07 o 
  11  -9   6      170.25      144.79     91.72 o 
  12  -9   6      221.81      216.71    100.42 o 
 -13  -8   6      360.41      201.36    110.50 o 
 -12  -8   6       15.68       32.36     25.16 o 
 -11  -8   6      150.80      123.86     59.69 o 
 -10  -8   6      242.03      221.52     84.99 o 
  -9  -8   6     1303.60     1318.16    101.04 o 
  -8  -8   6      304.15      357.85     92.48 o 
  -7  -8   6       50.12       46.63     22.08 o 
  -6  -8   6     1955.11     2014.17     68.22 o 
  -5  -8   6     4783.95     4897.22    177.20 o 
  -4  -8   6     3030.98     3007.47    148.68 o 
  -3  -8   6     8032.83     8770.66    254.99 o 
  -2  -8   6      318.87      484.09    114.02 o 
  -1  -8   6      294.94      299.22     99.26 o 
   0  -8   6     5107.35     5096.50    252.16 o 
   1  -8   6      460.22      462.90    122.32 o 
   2  -8   6     1509.38     1496.23     95.75 o 
   3  -8   6     2718.33     2638.08    163.49 o 
   4  -8   6     1664.67     1661.80     92.67 o 
   5  -8   6     2422.13     2453.49     90.52 o 
   6  -8   6      639.08      605.73    158.76 o 
   7  -8   6       47.10       66.41     30.18 o 
   8  -8   6      376.22      328.83     84.39 o 
   9  -8   6      997.04     1068.86     88.59 o 
  10  -8   6      336.46      232.46    120.34 o 
  11  -8   6        5.35       69.77     64.35 o 
  12  -8   6      159.63      173.84    105.37 o 
 -13  -7   6        1.97       41.33     56.06 o 
 -12  -7   6       29.54       53.90     30.72 o 
 -11  -7   6       77.43       71.83     35.95 o 
 -10  -7   6     1277.57     1384.54     94.35 o 
  -9  -7   6      646.61      663.25    181.71 o 
  -8  -7   6     3092.80     3138.86    141.63 o 
  -7  -7   6     2931.49     3048.59    113.65 o 
  -6  -7   6     2838.99     2742.28     92.30 o 
  -5  -7   6     6112.68     6544.11    169.08 o 
  -4  -7   6     9056.68     9626.88    306.04 o 
  -3  -7   6     1123.30     1178.43    110.84 o 
  -2  -7   6     1292.05     1264.33     85.41 o 
  -1  -7   6     2321.99     2224.48    109.19 o 
   0  -7   6      305.51      291.70     65.78 o 
   1  -7   6     8720.40     8742.11    213.33 o 
   2  -7   6      340.37      336.53    107.73 o 
   3  -7   6        3.81       23.95     21.13 o 
   4  -7   6     2780.12     2847.26    217.46 o 
   5  -7   6      860.65      881.24     71.77 o 
   6  -7   6     3927.82     3622.78    267.58 o 
   7  -7   6      730.42      745.77     71.94 o 
   8  -7   6       32.77       41.66     30.68 o 
   9  -7   6      424.68      347.44    106.08 o 
  10  -7   6       22.15       53.25     61.84 o 
  11  -7   6      736.63      714.22    193.63 o 
  12  -7   6        1.01       29.52     64.58 o 
  13  -7   6      199.46      162.92    125.77 o 
 -14  -6   6       27.23       16.04     37.63 o 
 -13  -6   6       45.66       13.78     55.34 o 
 -12  -6   6      590.50      437.48    157.46 o 
 -11  -6   6      578.59      495.30    118.22 o 
 -10  -6   6      339.85      379.24     89.12 o 
  -9  -6   6     4588.63     4737.05    175.41 o 
  -8  -6   6     1342.69     1286.93     59.92 o 
  -7  -6   6      130.09      129.01     39.26 o 
  -6  -6   6     3551.91     3657.36    137.96 o 
  -5  -6   6    10726.47    11134.78    288.38 o 
  -4  -6   6      203.09      201.28     55.19 o 
  -3  -6   6     5032.63     5136.34    118.08 o 
  -2  -6   6     1611.23     1623.88     96.69 o 
  -1  -6   6      363.05      429.17     98.04 o 
   0  -6   6     9742.07    10163.54    267.06 o 
   1  -6   6      321.17      374.60     49.41 o 
   2  -6   6     1846.27     1801.55    101.06 o 
   3  -6   6     3783.84     3795.18    181.27 o 
   4  -6   6      555.21      590.36    148.76 o 
   5  -6   6     2630.79     2664.43    136.32 o 
   6  -6   6      544.99      632.55    141.66 o 
   7  -6   6      795.33      728.74    128.01 o 
   8  -6   6      381.15      345.42    100.23 o 
   9  -6   6      966.18      906.03    161.30 o 
  10  -6   6     3299.37     3228.51    184.08 o 
  11  -6   6      294.21      381.27    102.90 o 
  12  -6   6     1548.54     1561.30    160.08 o 
 -14  -5   6       27.13       53.61     52.30 o 
 -13  -5   6      503.71      591.52    150.16 o 
 -12  -5   6      113.41       98.49     68.16 o 
 -11  -5   6      174.16      139.46     56.11 o 
 -10  -5   6     3637.98     3655.89    269.61 o 
  -9  -5   6     2442.72     2552.23    124.11 o 
  -8  -5   6      552.00      566.85     41.88 o 
  -7  -5   6     2134.04     2175.20     91.35 o 
  -6  -5   6    10548.06    10636.00    269.48 o 
  -5  -5   6      217.76      225.97     54.47 o 
  -4  -5   6     4125.99     4295.45    117.43 o 
  -3  -5   6     1040.37     1001.26     63.93 o 
  -2  -5   6        9.81       30.78     18.84 o 
  -1  -5   6     1518.30     1482.34     83.75 o 
   0  -5   6     2072.60     2032.99     99.50 o 
   1  -5   6     4233.29     4303.02    154.52 o 
   2  -5   6       42.46       72.18     34.04 o 
   3  -5   6     3537.08     3652.19    139.12 o 
   4  -5   6     7836.11     7761.84    218.75 o 
   5  -5   6       59.14      119.25     45.05 o 
   6  -5   6      307.77      363.87    118.61 o 
   7  -5   6       26.59       48.33     31.54 o 
   8  -5   6        5.67       17.17     27.97 o 
   9  -5   6      684.97      665.05    156.71 o 
  10  -5   6      920.62      824.76    178.28 o 
  11  -5   6     3478.12     3622.99    226.76 o 
  12  -5   6        0.39       40.73     46.81 o 
  13  -5   6      153.71      166.14     97.62 o 
  14  -5   6     2749.47     2711.89    292.15 o 
 -14  -4   6      753.18      608.39    342.24 o 
 -13  -4   6      332.44      201.21    148.67 o 
 -12  -4   6      446.18      463.33    136.69 o 
 -11  -4   6     2211.16     2306.31    231.35 o 
 -10  -4   6     5000.76     5241.27    257.82 o 
  -9  -4   6     7329.57     6688.57    704.43 o 
  -8  -4   6     1573.04     1516.05     70.14 o 
  -7  -4   6     6017.69     6136.46    164.57 o 
  -6  -4   6       47.54       41.64     16.13 o 
  -5  -4   6     6188.98     6260.45    165.45 o 
  -4  -4   6        0.34       13.54     10.74 o 
  -3  -4   6      261.48      236.33     51.38 o 
  -2  -4   6       71.70       66.43     17.44 o 
  -1  -4   6      407.72      442.93     36.14 o 
   0  -4   6    10223.77    10802.53    164.06 o 
   1  -4   6     7984.62     7673.40    202.72 o 
   2  -4   6     2599.88     2597.92    187.61 o 
   3  -4   6     7684.17     7541.02    211.01 o 
   4  -4   6     3812.97     3634.42    211.11 o 
   5  -4   6     4682.80     4547.51    233.44 o 
   6  -4   6       82.64       77.01     26.04 o 
   7  -4   6     1951.34     1699.13    231.71 o 
   8  -4   6      129.98      146.32     56.56 o 
   9  -4   6      654.76      641.04    126.61 o 
  10  -4   6     2044.14     2190.73    103.53 o 
  11  -4   6      113.36      124.64     58.80 o 
  12  -4   6     1757.90     1919.52    439.39 o 
  13  -4   6     3171.11     3118.42    388.10 o 
  14  -4   6       92.19       86.47     73.77 o 
 -14  -3   6      291.47      145.51    110.26 o 
 -13  -3   6     1214.45     1203.25    462.94 o 
 -12  -3   6     1019.37      940.37    215.83 o 
 -11  -3   6      218.47      229.57     77.72 o 
 -10  -3   6     2310.14     2438.69    110.95 o 
  -9  -3   6     7507.75     7173.04    265.91 o 
  -8  -3   6      144.92      113.98     32.39 o 
  -7  -3   6       54.35       64.45     19.08 o 
  -6  -3   6     4957.35     4673.53    157.35 o 
  -5  -3   6      172.74      163.95     45.74 o 
  -4  -3   6     1058.06     1195.24     44.89 o 
  -3  -3   6      654.37      680.51     34.09 o 
  -2  -3   6      321.74      321.95     27.76 o 
  -1  -3   6        6.21       28.51     10.51 o 
   0  -3   6     9644.26     9036.24    132.44 o 
   1  -3   6     1158.09     1139.60     61.20 o 
   2  -3   6      138.37      207.64     60.07 o 
   3  -3   6       88.66       78.53     35.01 o 
   4  -3   6    18841.96    18739.09    465.71 o 
   5  -3   6     2394.57     2623.91    145.37 o 
   6  -3   6     3506.13     3499.34    163.83 o 
   7  -3   6       23.97       50.01     25.41 o 
   8  -3   6     1258.62     1282.52    101.98 o 
   9  -3   6     6881.94     7175.37    339.66 o 
  10  -3   6       31.68       30.95     31.84 o 
  11  -3   6     1384.60     1433.68    401.76 o 
  12  -3   6     1254.69     1365.75    375.70 o 
  13  -3   6      167.65      165.49     74.01 o 
  14  -3   6     2368.37     2634.13    283.56 o 
 -15  -2   6       42.52       51.64     52.72 o 
 -14  -2   6     1154.54     1133.54    492.23 o 
 -13  -2   6      687.26      858.44    308.49 o 
 -12  -2   6      119.47       92.43     42.27 o 
 -11  -2   6     2853.81     3171.40    127.95 o 
 -10  -2   6     4609.97     4529.95    280.94 o 
  -9  -2   6     3646.73     3626.73    118.89 o 
  -8  -2   6      203.93      166.10     45.32 o 
  -7  -2   6     4714.22     4713.25    110.93 o 
  -6  -2   6       47.14       43.55     12.61 o 
  -5  -2   6      584.53      574.94     29.48 o 
  -4  -2   6     1165.19     1063.42     36.35 o 
  -3  -2   6      985.04     1167.74     50.14 o 
  -2  -2   6     3677.68     3227.24    122.94 o 
  -1  -2   6      363.50      286.67     25.94 o 
   0  -2   6     3720.92     3711.61     96.61 o 
   1  -2   6    18569.86    18597.91    200.54 o 
   2  -2   6      575.70      469.81     37.74 o 
   3  -2   6     5079.04     4913.14    488.20 o 
   4  -2   6     3206.62     3380.67    131.87 o 
   5  -2   6    15379.52    16602.49    426.06 o 
   6  -2   6     1380.32     1393.93    123.15 o 
   7  -2   6     3160.29     3218.77    154.56 o 
   8  -2   6     2636.47     2619.04    185.58 o 
   9  -2   6      174.66      179.26     58.62 o 
  10  -2   6     3697.96     3578.02    230.13 o 
  11  -2   6       16.62       43.95     60.65 o 
  12  -2   6      141.42      190.18     99.05 o 
  13  -2   6     4325.42     4354.06    232.71 o 
  14  -2   6      259.14      270.26    128.69 o 
  15  -2   6        3.49       32.56     48.66 o 
 -15  -1   6     1687.07     1802.34    208.60 o 
 -14  -1   6      405.81      285.35    130.36 o 
 -13  -1   6      740.27      733.45    338.01 o 
 -12  -1   6     2448.41     2530.54    155.47 o 
 -11  -1   6       51.60       75.38     29.83 o 
 -10  -1   6     3301.82     3458.71    109.69 o 
  -9  -1   6     3153.45     3250.70    116.37 o 
  -8  -1   6      627.60      570.40     26.48 o 
  -7  -1   6       22.98       28.24      8.38 o 
  -6  -1   6     2754.53     2668.35     72.36 o 
  -5  -1   6     1235.69     1226.81     46.92 o 
  -4  -1   6        8.66       19.44      6.77 o 
  -3  -1   6     4528.61     4230.12    130.10 o 
  -2  -1   6     2985.59     2724.57     69.99 o 
  -1  -1   6     1424.12     1391.80     41.84 o 
   0  -1   6    22162.99    21611.89    427.28 o 
   1  -1   6    18381.33    18284.46    160.53 o 
   2  -1   6      574.76      512.12     31.95 o 
   3  -1   6     2056.17     1892.86     74.89 o 
   4  -1   6     7437.01     7259.14    159.27 o 
   5  -1   6     1372.78     1374.31     57.47 o 
   6  -1   6     4551.70     4648.74    146.93 o 
   7  -1   6      195.54      166.43     52.69 o 
   8  -1   6       35.73        9.87     26.40 o 
   9  -1   6     9039.66     8669.64    284.28 o 
  10  -1   6      251.37      228.97     51.60 o 
  11  -1   6     4035.48     4028.83    211.20 o 
  12  -1   6      889.57      825.73     76.44 o 
  13  -1   6       97.67       92.43     56.30 o 
  14  -1   6     1368.77     1350.79    146.22 o 
  15  -1   6        0.21       -0.95     57.43 o 
 -15   0   6      136.41      104.60     86.59 o 
 -14   0   6      596.96      525.62    230.91 o 
 -13   0   6      543.79      468.49    154.93 o 
 -12   0   6       30.56       21.29     30.12 o 
 -11   0   6     2683.47     2758.40     61.92 o 
 -10   0   6     1964.29     2054.24     65.87 o 
  -9   0   6      496.29      495.85     54.72 o 
  -8   0   6       61.90       60.96     17.35 o 
  -7   0   6     2579.34     2557.80     79.45 o 
  -6   0   6     1412.31     1469.89     58.15 o 
  -5   0   6      235.39      174.12     21.49 o 
  -4   0   6      453.33      314.88     28.96 o 
  -3   0   6     3801.65     3839.50    112.41 o 
  -2   0   6      643.27      623.18     28.97 o 
  -1   0   6     8790.83     8214.20    124.70 o 
   0   0   6    14336.91    13666.21    250.90 o 
   1   0   6     2944.56     2954.27     57.65 o 
   2   0   6     6645.53     6662.68    122.62 o 
   3   0   6    17613.87    17093.47    502.11 o 
   4   0   6     1364.15     1452.19     71.78 o 
   5   0   6     5636.17     5910.44    206.86 o 
   6   0   6       17.95       32.74     30.00 o 
   7   0   6      617.14      647.18    101.91 o 
   8   0   6      894.34      925.26     68.00 o 
   9   0   6      151.77      123.46     37.93 o 
  10   0   6     3253.48     3108.20    152.90 o 
  11   0   6      254.93      341.90     98.19 o 
  12   0   6       15.81       23.21     20.41 o 
  13   0   6     2477.38     2252.67    136.17 o 
  14   0   6       65.32      126.90     66.61 o 
  15   0   6      249.93      200.43    107.58 o 
 -14   1   6       81.07       39.96     42.88 o 
 -13   1   6      400.29      383.39    181.35 o 
 -12   1   6      662.63      562.95    272.41 o 
 -11   1   6     1389.95     1346.88     67.57 o 
 -10   1   6      973.48      985.36     63.46 o 
  -9   1   6      643.31      677.32     34.95 o 
  -8   1   6      540.69      458.79     72.77 o 
  -7   1   6       26.73       46.96     11.76 o 
  -6   1   6      657.09      637.11     29.34 o 
  -5   1   6     6171.30     6368.32    181.62 o 
  -4   1   6        5.07       25.95     21.27 o 
  -3   1   6     5198.00     5072.58    140.50 o 
  -2   1   6     4863.22     4620.51    105.09 o 
  -1   1   6    13998.79    13997.61    125.25 o 
   0   1   6     8558.18     8395.11    135.72 o 
   1   1   6    14627.91    15015.38    138.13 o 
   2   1   6     6450.95     5746.40    125.94 o 
   3   1   6     1533.32     1696.32     69.29 o 
   4   1   6     9281.46     9172.19    146.72 o 
   5   1   6        8.27       36.20     22.95 o 
   6   1   6     1474.00     1591.19     95.16 o 
   7   1   6      544.70      485.07     90.62 o 
   8   1   6       23.45       49.78     27.72 o 
   9   1   6     3370.76     3280.05    144.61 o 
  10   1   6     2292.94     2227.14    105.63 o 
  11   1   6     1571.42     1609.84     87.74 o 
  12   1   6      218.31      220.14     57.97 o 
  13   1   6      337.58      279.81    113.25 o 
  14   1   6     1560.00     1274.39    119.51 o 
  15   1   6      360.44      316.96    176.94 o 
 -14   2   6      927.03      909.85     94.82 o 
 -13   2   6        0.71       31.37     27.91 o 
 -12   2   6        2.01       10.73     28.98 o 
 -11   2   6     1358.66     1351.35     71.02 o 
 -10   2   6      598.86      651.01    112.29 o 
  -9   2   6     1581.33     1523.08     95.15 o 
  -8   2   6     1613.31     1544.12     71.19 o 
  -7   2   6        1.11       10.10     14.50 o 
  -6   2   6     9540.57     9879.15    289.01 o 
  -5   2   6      275.76      295.43     87.01 o 
  -4   2   6    19423.10    19870.03    485.73 o 
  -3   2   6    20312.35    20183.98   1025.57 o 
  -2   2   6      404.04      411.96     21.39 o 
  -1   2   6     8372.25     8429.04    101.45 o 
   0   2   6    14044.05    13619.69    143.84 o 
   1   2   6      241.53      211.40     36.69 o 
   2   2   6      284.71      343.76     36.94 o 
   3   2   6     7579.25     7335.63    234.60 o 
   4   2   6     2151.29     2462.57    113.96 o 
   5   2   6      137.74      191.15     67.32 o 
   6   2   6      400.35      466.87     64.19 o 
   7   2   6     6340.57     6767.07    172.44 o 
   8   2   6      895.19      966.98     76.42 o 
   9   2   6      799.06      787.36     69.82 o 
  10   2   6     1124.21     1206.24    102.05 o 
  11   2   6       21.25       39.17     34.83 o 
  12   2   6       41.29       62.25     28.74 o 
  13   2   6      659.36      688.54    273.37 o 
  14   2   6      373.55      363.35    131.49 o 
  15   2   6     1111.02      734.70    385.30 o 
 -14   3   6       14.10       21.47     34.53 o 
 -13   3   6      177.73      143.00     79.49 o 
 -12   3   6     1267.70     1286.51     73.25 o 
 -11   3   6       70.90       94.35     35.62 o 
 -10   3   6     4138.48     3924.93    199.55 o 
  -9   3   6      532.44      578.07    100.49 o 
  -8   3   6      523.99      436.23     74.64 o 
  -7   3   6     3363.44     3470.68    190.04 o 
  -6   3   6      226.86      214.56     22.18 o 
  -5   3   6    11388.58    11211.94    231.06 o 
  -4   3   6     2884.42     2762.02    105.96 o 
  -3   3   6     2227.97     2211.33     75.21 o 
  -2   3   6    12824.72    13371.41    223.49 o 
  -1   3   6     9953.01     9837.26    111.26 o 
   0   3   6     5925.21     5839.57    148.73 o 
   1   3   6     1514.22     1448.15     40.58 o 
   2   3   6     6261.15     6130.68    210.15 o 
   3   3   6     1462.21     1292.07     78.47 o 
   4   3   6     6641.17     6365.93    323.13 o 
   5   3   6      155.71      191.58     52.66 o 
   6   3   6       51.69       90.65     37.39 o 
   7   3   6      423.53      385.68     93.55 o 
   8   3   6      739.22      769.18     61.71 o 
   9   3   6     5405.62     5468.22    316.51 o 
  10   3   6     1388.11     1418.21     71.11 o 
  11   3   6     2705.51     2798.20    140.16 o 
  12   3   6      338.69      497.29    168.23 o 
  13   3   6      497.99      386.43    235.32 o 
  14   3   6      355.22      332.17    182.24 o 
  15   3   6      159.51      137.82     54.80 o 
 -13   4   6      325.96      187.55    123.62 o 
 -12   4   6      209.48      150.39     63.89 o 
 -11   4   6     2122.57     2226.27     90.61 o 
 -10   4   6      180.24      207.39     66.32 o 
  -9   4   6     5212.43     5330.47    198.73 o 
  -8   4   6      572.00      573.49    100.89 o 
  -7   4   6       86.99       53.23     17.70 o 
  -6   4   6     9433.52     9262.04    201.57 o 
  -5   4   6      114.50       95.87     20.93 o 
  -4   4   6     2479.20     2291.88     54.55 o 
  -3   4   6     7041.98     6745.90    164.23 o 
  -2   4   6     8142.05     8297.24    152.64 o 
  -1   4   6     2760.55     2737.48     81.27 o 
   0   4   6     1432.65     1186.41     50.14 o 
   1   4   6      107.55      113.64     31.56 o 
   2   4   6      845.33      741.10     43.72 o 
   3   4   6     3572.40     3582.72    110.02 o 
   4   4   6     5002.43     5223.12    185.48 o 
   5   4   6     1127.51     1107.94     63.88 o 
   6   4   6     6200.63     6285.75    161.66 o 
   7   4   6     2265.73     2252.89    159.47 o 
   8   4   6      832.71      847.89     80.38 o 
   9   4   6     3083.83     3163.26    226.08 o 
  10   4   6     2913.62     3126.87    138.06 o 
  11   4   6       20.55       40.27     27.16 o 
  12   4   6      432.48      385.90    154.45 o 
  13   4   6     1637.07     1615.27    144.97 o 
  14   4   6      587.55      448.10    174.37 o 
  15   4   6      585.91      591.99    251.60 o 
 -12   5   6     1011.69      846.52    374.15 o 
 -11   5   6       31.24        6.52     26.22 o 
 -10   5   6     3816.09     3938.65    188.64 o 
  -9   5   6       16.67       31.60     19.10 o 
  -8   5   6      707.61      724.73     99.65 o 
  -7   5   6     4344.13     4307.84    202.66 o 
  -6   5   6       19.40        9.81     12.17 o 
  -5   5   6     3976.01     3805.72    130.41 o 
  -4   5   6     4937.86     4925.81     85.29 o 
  -3   5   6      766.18      719.48     32.62 o 
  -2   5   6     3197.52     3117.53     73.24 o 
  -1   5   6     2259.81     2224.49     68.51 o 
   0   5   6     1863.61     1916.86     63.34 o 
   1   5   6      892.87      906.41     51.72 o 
   2   5   6       36.52       30.90     14.53 o 
   3   5   6      933.45      986.02     51.37 o 
   4   5   6      435.34      465.76     99.67 o 
   5   5   6     9726.58     9780.63    236.79 o 
   6   5   6     3867.35     3813.27    148.29 o 
   7   5   6     1898.53     1812.99     95.72 o 
   8   5   6     6465.68     6938.58    231.00 o 
   9   5   6     4775.25     5102.16    234.78 o 
  10   5   6     1963.61     1938.26    122.34 o 
  11   5   6     1845.73     1836.27    130.42 o 
  12   5   6     1596.53     1576.62    261.14 o 
  13   5   6      526.09      486.28    137.52 o 
  14   5   6     1093.59      912.75    193.25 o 
 -11   6   6      326.76      382.02    179.14 o 
 -10   6   6      247.71      234.55    103.02 o 
  -9   6   6     2318.67     2432.44     87.84 o 
  -8   6   6      628.45      566.88     41.78 o 
  -7   6   6       40.98       39.30     16.83 o 
  -6   6   6    11298.37     9008.54   1158.02 o 
  -5   6   6      403.66      351.03     45.00 o 
  -4   6   6     1621.84     1539.26     71.63 o 
  -3   6   6     3192.19     3163.08     84.66 o 
  -2   6   6     2464.43     2265.87     79.70 o 
  -1   6   6     1142.99     1152.56     46.24 o 
   0   6   6       11.04       19.65     11.77 o 
   1   6   6      224.69      220.85     58.98 o 
   2   6   6      824.13      772.87     47.34 o 
   3   6   6      233.41      299.16     72.49 o 
   4   6   6    18160.40    19066.84    179.22 o 
   5   6   6      347.83      355.26     82.58 o 
   6   6   6     6418.80     6453.84    185.47 o 
   7   6   6     8690.99     9001.05    216.63 o 
   8   6   6     2600.05     2665.52    125.81 o 
   9   6   6     1795.65     1839.27     85.87 o 
  10   6   6     4447.31     4572.58    196.09 o 
  11   6   6       38.84       17.51     27.33 o 
  12   6   6        4.27       64.71     37.30 o 
  13   6   6     2640.28     2423.65    251.78 o 
  14   6   6      455.81      414.75    117.52 o 
 -11   7   6      270.52      242.47    127.20 o 
 -10   7   6     1118.80     1126.74    316.42 o 
  -9   7   6        0.82       28.51     60.53 o 
  -8   7   6      635.98      492.36    111.68 o 
  -7   7   6     1768.92     1795.59     54.20 o 
  -6   7   6      448.74      467.81     30.44 o 
  -5   7   6     2165.21     1888.48    161.41 o 
  -4   7   6     5892.15     5671.78    124.51 o 
  -3   7   6      257.54      205.30     26.07 o 
  -2   7   6       19.66       38.70     12.11 o 
  -1   7   6      148.12      127.11     37.19 o 
   0   7   6     5562.22     5459.76    235.49 o 
   1   7   6     4342.35     4588.67    158.61 o 
   2   7   6      145.82      173.21     54.04 o 
   3   7   6     2345.53     2420.74     95.45 o 
   4   7   6      238.30      268.13     69.04 o 
   5   7   6     5401.08     5391.99    302.27 o 
   6   7   6     4826.98     4938.90    135.17 o 
   7   7   6     1223.19     1169.54     65.44 o 
   8   7   6     2694.80     2689.41    125.48 o 
   9   7   6     4297.54     4488.50    193.85 o 
  10   7   6       35.82       49.39     25.25 o 
  11   7   6      375.97      304.07     98.82 o 
  12   7   6      946.61      980.38    228.86 o 
  13   7   6     1352.53     1246.12    274.18 o 
  14   7   6      315.12      231.85     79.25 o 
 -11   8   6      655.53      466.82    236.51 o 
 -10   8   6       53.95       56.30     44.37 o 
  -9   8   6      889.57      895.36    222.44 o 
  -8   8   6       86.24       65.31     31.90 o 
  -7   8   6      141.61       82.13     40.79 o 
  -6   8   6     2500.63     2664.21    125.63 o 
  -5   8   6      433.18      336.63     55.12 o 
  -4   8   6      862.37      833.44     54.94 o 
  -3   8   6       95.73       79.50     17.08 o 
  -2   8   6       15.16       20.82     11.14 o 
  -1   8   6     1429.95     1442.54     64.09 o 
   0   8   6      224.55      189.80     45.20 o 
   1   8   6     4403.61     4754.62    157.58 o 
   2   8   6       96.17      145.77     53.72 o 
   3   8   6        1.73        2.30     20.78 o 
   4   8   6    11985.32    12562.26    290.61 o 
   5   8   6     2671.02     2721.19    106.56 o 
   6   8   6       26.72       16.94     24.01 o 
   7   8   6     1440.57     1502.83     70.48 o 
   8   8   6     3395.22     3396.36    159.84 o 
   9   8   6     1608.54     1539.29    116.92 o 
  10   8   6      706.49      771.30    182.40 o 
  11   8   6       91.39       93.32     39.76 o 
  12   8   6       45.94       32.28     38.11 o 
  13   8   6      468.54      454.78    116.05 o 
 -11   9   6        7.70       24.63     42.52 o 
 -10   9   6      747.47      658.07    256.61 o 
  -9   9   6      430.27      495.92    201.33 o 
  -8   9   6      226.82      302.65    143.90 o 
  -7   9   6     2189.27     2234.82    101.88 o 
  -6   9   6      192.49      178.12     61.18 o 
  -5   9   6      315.38      380.92    109.70 o 
  -4   9   6       64.37       66.74     31.89 o 
  -3   9   6      630.61      466.73     61.07 o 
  -2   9   6     1146.86     1184.55     88.59 o 
  -1   9   6      457.84      359.87     38.29 o 
   0   9   6     9309.83     9181.03    475.24 o 
   1   9   6      140.58      142.10     44.71 o 
   2   9   6     1845.17     1832.09     73.60 o 
   3   9   6     5504.25     5921.66    166.44 o 
   4   9   6     2641.96     2746.83    112.45 o 
   5   9   6     1548.44     1567.40     74.10 o 
   6   9   6     2587.16     2666.20    103.74 o 
   7   9   6      464.46      479.97    104.66 o 
   8   9   6      300.85      285.97     77.30 o 
   9   9   6     1169.92     1128.94     88.08 o 
  10   9   6      346.44      295.44    115.70 o 
  11   9   6      213.79      171.97     51.06 o 
  12   9   6      358.36      290.37     67.18 o 
  13   9   6      884.98      745.14    200.38 o 
 -10  10   6      366.32      337.41    183.50 o 
  -9  10   6      243.72      243.61    150.76 o 
  -8  10   6       36.09       17.23     42.82 o 
  -7  10   6      261.00      251.69     74.52 o 
  -6  10   6     4636.35     4111.56    712.81 o 
  -5  10   6      952.54      864.60    196.06 o 
  -4  10   6      624.31      587.39    185.49 o 
  -3  10   6     2519.75     2472.63    121.22 o 
  -2  10   6      190.45      204.94     89.42 o 
  -1  10   6     3903.48     3994.74    146.55 o 
   0  10   6       87.85       73.25     30.63 o 
   1  10   6     1432.55     1397.19     74.54 o 
   2  10   6     3722.07     4017.44    155.35 o 
   3  10   6      114.15      131.79     37.23 o 
   4  10   6     5577.40     5793.08    166.88 o 
   5  10   6     1183.50     1163.39    120.16 o 
   6  10   6       47.24       58.80     23.88 o 
   7  10   6      422.18      457.11     88.96 o 
   8  10   6      951.78      853.22     67.25 o 
   9  10   6      162.14      159.37     64.10 o 
  10  10   6       23.13       36.68     36.48 o 
  11  10   6       61.32      118.52     66.44 o 
  12  10   6       12.03       23.58     36.58 o 
  -9  11   6     1280.65     1114.28    507.49 o 
  -8  11   6      271.49      335.56    207.05 o 
  -7  11   6     2815.07     1754.61   1177.88 o 
  -6  11   6      489.79      435.51    108.44 o 
  -5  11   6     2784.41     2361.78    408.26 o 
  -4  11   6      289.32      193.91     71.04 o 
  -3  11   6      776.10      638.52     90.77 o 
  -2  11   6     4498.58     4494.47    242.55 o 
  -1  11   6      881.35      862.77    249.66 o 
   0  11   6     2742.65     3011.20    150.32 o 
   1  11   6       92.49       67.89     30.59 o 
   2  11   6       51.96       42.62     23.20 o 
   3  11   6     8097.03     8211.96    322.71 o 
   4  11   6      752.17      729.94    164.79 o 
   5  11   6        1.22       23.38     19.16 o 
   6  11   6     1081.14      996.28    114.81 o 
   7  11   6       54.11       70.95     29.24 o 
   8  11   6      246.52      163.83     53.89 o 
   9  11   6       72.19       58.21     43.54 o 
  10  11   6      283.24      254.47    127.97 o 
  11  11   6       79.25      112.33     46.36 o 
  -8  12   6      246.23      259.71    115.51 o 
  -7  12   6      406.96      331.09    184.45 o 
  -6  12   6     2579.20     1585.60    786.05 o 
  -5  12   6        0.32       42.41     31.90 o 
  -4  12   6      528.37      461.30    155.45 o 
  -3  12   6     1021.48      852.32    169.06 o 
  -2  12   6       43.40       64.96     39.88 o 
  -1  12   6     2721.20     2945.39    223.24 o 
   0  12   6       12.29       35.08     29.86 o 
   1  12   6      867.77      903.51    212.75 o 
   2  12   6     3044.12     3200.57    137.86 o 
   3  12   6      220.10      179.38     60.49 o 
   4  12   6     1805.07     1710.14     93.49 o 
   5  12   6      344.32      316.31     92.29 o 
   6  12   6      291.20      265.92     81.65 o 
   7  12   6      418.67      329.54     88.64 o 
   8  12   6        0.01       22.51     28.41 o 
   9  12   6      285.41      213.14    120.06 o 
  10  12   6        7.98       47.09     38.52 o 
  -7  13   6     1709.29     1793.10    468.73 o 
  -6  13   6       62.65       26.78     61.48 o 
  -5  13   6      174.26       82.41     43.96 o 
  -4  13   6      528.60      342.28    166.89 o 
  -3  13   6       54.88       39.96     31.07 o 
  -2  13   6     1281.28     1149.02    122.19 o 
  -1  13   6        7.32       22.50     26.56 o 
   0  13   6     2398.77     2669.02    218.20 o 
   1  13   6       17.10       53.43     38.78 o 
   2  13   6      136.50      125.40     60.99 o 
   3  13   6     2718.75     2942.96    168.83 o 
   4  13   6       76.26       69.64     39.13 o 
   5  13   6        8.31       29.04     14.22 o 
   6  13   6       18.01       25.55     20.12 o 
   7  13   6       85.29       65.36     73.89 o 
   8  13   6      369.18      298.94     89.27 o 
   9  13   6       11.31       41.55     34.28 o 
  -5  14   6       54.99       66.90     38.28 o 
  -4  14   6       27.57       46.14     25.04 o 
  -3  14   6      308.76      205.46     89.35 o 
  -2  14   6      261.08      269.32     85.89 o 
  -1  14   6     1118.73     1052.01    204.72 o 
   0  14   6       17.08       52.16     57.56 o 
   1  14   6       14.00       59.18     43.82 o 
   2  14   6      794.81      715.83    250.51 o 
   3  14   6        2.13        4.32     37.23 o 
   4  14   6      955.49      763.81    265.34 o 
   5  14   6      328.30      264.34     98.21 o 
   6  14   6      257.00      171.15     66.51 o 
   7  14   6      275.25      241.54     68.59 o 
  -3  15   6      235.95      155.86     66.77 o 
  -2  15   6      269.95      201.19     70.91 o 
  -1  15   6      152.19       72.25     59.01 o 
   0  15   6     1544.57     1446.52    203.77 o 
   1  15   6       56.61       55.40     32.27 o 
   2  15   6      119.78       75.84     60.07 o 
   3  15   6      890.16      701.33     95.79 o 
   4  15   6       46.56       33.27     33.69 o 
   5  15   6      355.43      204.08    121.24 o 
  -3 -15   7      477.69      431.99    248.98 o 
  -2 -15   7      192.36      124.52    108.95 o 
  -1 -15   7        7.75       51.23     56.00 o 
   0 -15   7      944.97      357.15    185.46 o 
   1 -15   7      302.51      386.02    175.98 o 
  -6 -14   7      375.42      223.63    139.01 o 
  -5 -14   7      148.79      108.30     34.81 o 
  -4 -14   7     1326.97     1026.72     69.84 o 
  -3 -14   7       81.70       81.38     41.95 o 
  -2 -14   7      111.57      112.95     72.99 o 
  -1 -14   7      777.55      885.64    415.18 o 
   0 -14   7        7.18       41.21     54.51 o 
   1 -14   7      211.73      169.72    152.07 o 
   2 -14   7       80.53      137.94     87.48 o 
   3 -14   7       49.31       46.10     50.81 o 
   4 -14   7      149.08      126.43     78.42 o 
   5 -14   7      256.15      239.31    146.11 o 
  -8 -13   7      579.90      385.10    120.09 o 
  -7 -13   7        1.93       68.39     34.30 o 
  -6 -13   7      292.66      231.25     75.77 o 
  -5 -13   7      381.48      245.43    110.38 o 
  -4 -13   7       10.66       34.16     29.98 o 
  -3 -13   7      973.27      811.92    249.40 o 
  -2 -13   7      260.07      175.24     66.50 o 
  -1 -13   7      124.10       99.36     32.75 o 
   0 -13   7      879.93      727.13    301.87 o 
   1 -13   7        0.37       32.56     55.04 o 
   2 -13   7      250.70      329.66    193.34 o 
   3 -13   7       36.09       20.45     67.09 o 
   4 -13   7       15.02      101.08     69.06 o 
   5 -13   7     1294.72     1045.22    448.81 o 
   6 -13   7        1.45       32.98     46.57 o 
   7 -13   7      952.59      636.54    324.29 o 
  -9 -12   7      289.92      240.64    107.96 o 
  -8 -12   7        7.48       18.57     27.88 o 
  -7 -12   7       42.33       42.16     30.12 o 
  -6 -12   7        3.99       -5.96     30.35 o 
  -5 -12   7       60.27       64.95     37.83 o 
  -4 -12   7     1534.19     1512.46    308.90 o 
  -3 -12   7      415.77      424.28    143.40 o 
  -2 -12   7      690.32      586.44    151.11 o 
  -1 -12   7      415.32      410.14    123.22 o 
   0 -12   7        1.51       24.20     22.05 o 
   1 -12   7     2931.13     3303.06    189.73 o 
   2 -12   7      180.39      149.20     50.25 o 
   3 -12   7      856.94      588.54    285.77 o 
   4 -12   7      532.53      479.70    251.78 o 
   5 -12   7       68.95       80.21     84.56 o 
   6 -12   7     2619.84     2558.15    309.03 o 
   7 -12   7       29.66       55.82     65.60 o 
   8 -12   7      111.08       83.43     50.45 o 
 -10 -11   7      672.51      492.26    213.60 o 
  -9 -11   7      438.03      306.13    120.36 o 
  -8 -11   7       92.17       84.92     36.03 o 
  -7 -11   7        2.11       39.38     26.18 o 
  -6 -11   7       31.29       58.08     33.53 o 
  -5 -11   7      719.29      701.56     91.96 o 
  -4 -11   7     2174.90     2331.29    101.78 o 
  -3 -11   7     1204.36     1201.66    225.24 o 
  -2 -11   7      837.59      851.70    181.84 o 
  -1 -11   7     1103.54     1090.01    254.56 o 
   0 -11   7     5172.88     5755.58    453.02 o 
   1 -11   7      135.10      170.88     51.35 o 
   2 -11   7     4186.21     3961.61    271.34 o 
   3 -11   7      399.54      355.99     84.21 o 
   4 -11   7        1.94       24.98     23.79 o 
   5 -11   7     2052.52     2253.78    179.74 o 
   6 -11   7      145.57       88.26    132.39 o 
   7 -11   7      705.04      667.91    273.90 o 
   8 -11   7      602.85      489.18    212.84 o 
   9 -11   7      184.96      192.38    100.37 o 
 -11 -10   7     1559.00     1406.29    110.31 o 
 -10 -10   7       15.12       32.09     54.04 o 
  -9 -10   7      270.92      167.27     66.30 o 
  -8 -10   7       66.96       88.01     38.59 o 
  -7 -10   7      230.11      230.83     84.38 o 
  -6 -10   7      242.62      226.26     66.40 o 
  -5 -10   7      747.91      937.95    185.31 o 
  -4 -10   7     2809.47     3074.50    152.84 o 
  -3 -10   7     1544.84     1411.30     82.09 o 
  -2 -10   7     2274.80     2439.70    118.63 o 
  -1 -10   7     4423.86     4824.38    182.56 o 
   0 -10   7        7.68       20.54     25.88 o 
   1 -10   7     3382.81     3556.79    197.75 o 
   2 -10   7     1906.61     1830.96    134.83 o 
   3 -10   7        5.42        7.67     21.24 o 
   4 -10   7     2022.72     1604.58    305.66 o 
   5 -10   7      984.46      983.13     74.99 o 
   6 -10   7     2376.17     1801.10    316.63 o 
   7 -10   7       99.76      113.48     87.25 o 
   8 -10   7      274.21      281.54    151.23 o 
   9 -10   7     1070.11     1254.42    364.43 o 
  10 -10   7      187.99      201.63    134.89 o 
 -12  -9   7      129.53      122.26     44.70 o 
 -11  -9   7        7.22       28.09     50.45 o 
 -10  -9   7        1.58       12.75     26.51 o 
  -9  -9   7        2.75       23.76     22.02 o 
  -8  -9   7      616.74      527.44    147.35 o 
  -7  -9   7     2423.27     2363.06     94.30 o 
  -6  -9   7       68.87       98.23     33.26 o 
  -5  -9   7     2330.45     2616.29     99.81 o 
  -4  -9   7      604.51      748.51    126.66 o 
  -3  -9   7     5461.57     5663.25    256.25 o 
  -2  -9   7     2369.95     2421.66     91.93 o 
  -1  -9   7      666.01      728.72    130.61 o 
   0  -9   7     4446.86     4804.43    302.47 o 
   1  -9   7      645.16      794.25    180.58 o 
   2  -9   7      744.69      687.63    204.94 o 
   3  -9   7      100.96      110.12     36.80 o 
   4  -9   7      780.84      684.63    175.21 o 
   5  -9   7     1416.88     1557.49    115.99 o 
   6  -9   7       73.46       91.39     35.49 o 
   7  -9   7      384.20      353.72     85.21 o 
   8  -9   7      806.70      927.80    201.57 o 
   9  -9   7      409.51      469.27    172.11 o 
  10  -9   7      784.07      764.22    333.84 o 
  11  -9   7      121.74      102.33     71.26 o 
 -12  -8   7       38.09       36.01     21.99 o 
 -11  -8   7       86.23       64.21     35.91 o 
 -10  -8   7      451.03      417.37     97.41 o 
  -9  -8   7      140.86      107.26     46.77 o 
  -8  -8   7     3807.39     4071.15    197.90 o 
  -7  -8   7     1401.26     1413.57     56.52 o 
  -6  -8   7        4.61       24.05     17.82 o 
  -5  -8   7     1168.61     1199.83     74.72 o 
  -4  -8   7    13251.09    14049.68    417.75 o 
  -3  -8   7       11.31        1.99     31.86 o 
  -2  -8   7      504.39      597.15    156.47 o 
  -1  -8   7     7179.26     7828.01    434.05 o 
   0  -8   7      489.36      521.13    119.25 o 
   1  -8   7      578.20      693.57     73.47 o 
   2  -8   7       42.12       50.12     32.22 o 
   3  -8   7      149.91      169.99     44.06 o 
   4  -8   7     2746.88     2614.21    238.93 o 
   5  -8   7      103.76      113.44     42.26 o 
   6  -8   7     3399.88     3743.82    154.59 o 
   7  -8   7      103.17       89.29     29.31 o 
   8  -8   7        2.13       26.14     21.76 o 
   9  -8   7     1558.91     1592.73    142.41 o 
  10  -8   7       22.91       72.04     58.44 o 
  11  -8   7      304.23      260.54    152.37 o 
  12  -8   7       98.11       95.65     59.28 o 
 -13  -7   7       16.49       31.55     44.55 o 
 -12  -7   7       52.42       44.07     56.53 o 
 -11  -7   7      327.43      232.01     66.78 o 
 -10  -7   7        2.75       11.22     22.64 o 
  -9  -7   7     3817.67     3584.35    187.12 o 
  -8  -7   7     1989.51     2073.64     94.19 o 
  -7  -7   7      566.95      608.02     61.28 o 
  -6  -7   7     1389.06     1371.27     56.95 o 
  -5  -7   7     5681.31     6012.50    164.27 o 
  -4  -7   7      391.08      504.12    112.58 o 
  -3  -7   7     6213.11     6667.37    329.54 o 
  -2  -7   7     8187.93     8009.19    270.58 o 
  -1  -7   7       94.55      161.06     52.60 o 
   0  -7   7     6958.32     7267.52    262.71 o 
   1  -7   7      668.04      613.50     73.97 o 
   2  -7   7     1364.83     1295.82     98.32 o 
   3  -7   7     1067.72     1025.01     81.70 o 
   4  -7   7      246.77      235.39     85.71 o 
   5  -7   7     5124.44     5090.47    181.34 o 
   6  -7   7      909.31      936.96    117.00 o 
   7  -7   7     1904.08     1902.56     88.71 o 
   8  -7   7     1105.24     1220.20    130.63 o 
   9  -7   7      185.05      125.84     52.69 o 
  10  -7   7      500.88      388.73    117.87 o 
  11  -7   7      405.60      351.69    110.86 o 
  12  -7   7      616.20      519.48    268.95 o 
  13  -7   7       51.33       69.71     77.76 o 
 -13  -6   7      383.70      231.14    177.59 o 
 -12  -6   7       12.87       -8.29     62.97 o 
 -11  -6   7      433.81      288.42     94.80 o 
 -10  -6   7     2123.04     2193.16     87.09 o 
  -9  -6   7     2764.65     2691.57    131.07 o 
  -8  -6   7     1663.20     1691.85     51.70 o 
  -7  -6   7     2661.21     2778.51    105.16 o 
  -6  -6   7     3168.31     3186.42    117.92 o 
  -5  -6   7     1684.35     1808.63     95.57 o 
  -4  -6   7    12749.98    13440.35    333.06 o 
  -3  -6   7      361.78      356.64     84.03 o 
  -2  -6   7      450.44      434.67    111.53 o 
  -1  -6   7      517.58      521.35     60.65 o 
   0  -6   7      222.05      264.77     77.27 o 
   1  -6   7      483.08      570.13    149.39 o 
   2  -6   7       57.16       92.65     32.98 o 
   3  -6   7       34.38       53.99     29.25 o 
   4  -6   7     4083.85     3944.18    176.01 o 
   5  -6   7      481.14      565.75    117.37 o 
   6  -6   7     5169.79     5135.49    195.91 o 
   7  -6   7      147.28      171.32     65.75 o 
   8  -6   7      263.46      205.72     82.62 o 
   9  -6   7     2855.96     2747.13    224.41 o 
  10  -6   7      129.17       90.38     47.80 o 
  11  -6   7      791.24      692.98    216.50 o 
  12  -6   7      277.75      257.72    108.56 o 
 -14  -5   7     1639.41     1285.55    606.37 o 
 -13  -5   7       12.56       -9.00     69.00 o 
 -12  -5   7      137.09       40.01     47.53 o 
 -11  -5   7     3942.47     3784.14    253.30 o 
 -10  -5   7      978.21      850.17     66.46 o 
  -9  -5   7     2240.10     2449.24    123.22 o 
  -8  -5   7     1333.74     1430.05     57.39 o 
  -7  -5   7      704.73      714.53     42.86 o 
  -6  -5   7      457.46      436.19     35.79 o 
  -5  -5   7     6192.00     6563.84    175.45 o 
  -4  -5   7      162.22      188.36     52.44 o 
  -3  -5   7        6.40       40.45     17.98 o 
  -2  -5   7     3262.48     3100.28     98.21 o 
  -1  -5   7      638.06      762.54     56.94 o 
   0  -5   7      192.93      241.75     84.42 o 
   1  -5   7     3223.69     3111.56    120.29 o 
   2  -5   7     1018.35     1070.70    109.19 o 
   3  -5   7      619.00      601.34    121.13 o 
   4  -5   7      351.62      368.68    101.48 o 
   5  -5   7    16701.14    17515.66    627.83 o 
   6  -5   7      489.23      590.94    104.78 o 
   7  -5   7     1822.06     1908.17    109.64 o 
   8  -5   7     1060.77     1029.39    204.99 o 
   9  -5   7      763.07      701.55    150.06 o 
  10  -5   7     1905.81     1791.28    172.85 o 
  11  -5   7      227.64      231.77     87.16 o 
  12  -5   7     1405.04     1375.36    169.96 o 
  13  -5   7      482.87      414.46    128.16 o 
 -14  -4   7      729.96      439.57    376.06 o 
 -13  -4   7      661.38      440.64    322.68 o 
 -12  -4   7      295.85      164.41    117.78 o 
 -11  -4   7      214.46      117.88     59.14 o 
 -10  -4   7     1711.36     1720.88     81.52 o 
  -9  -4   7     2414.08     2339.01     88.98 o 
  -8  -4   7      346.50      394.19     41.67 o 
  -7  -4   7     1872.40     1740.29     79.91 o 
  -6  -4   7     5030.99     5296.12    189.82 o 
  -5  -4   7      374.38      364.58     33.12 o 
  -4  -4   7     1952.25     1706.86     69.10 o 
  -3  -4   7     2519.60     2404.76     68.19 o 
  -2  -4   7     1054.68      923.42     44.03 o 
  -1  -4   7       87.04       94.67     27.26 o 
   0  -4   7     7079.11     6836.50    154.90 o 
   1  -4   7      112.79      200.65     72.88 o 
   2  -4   7     2088.21     1934.15    109.78 o 
   3  -4   7     7856.17     8293.84    232.81 o 
   4  -4   7     2961.18     2818.93    173.89 o 
   5  -4   7     2033.91     2040.26    110.37 o 
   6  -4   7    13148.35    14145.96    742.39 o 
   7  -4   7     2123.03     2147.88    163.53 o 
   8  -4   7       25.07       56.62     30.22 o 
   9  -4   7     5688.78     5958.20    217.48 o 
  10  -4   7       27.78       41.00     33.72 o 
  11  -4   7     2711.55     2670.62    151.77 o 
  12  -4   7       26.90       88.20     57.73 o 
  13  -4   7       37.10       54.92     79.25 o 
  14  -4   7     2073.68     1545.85    552.16 o 
 -14  -3   7     1235.69     1259.55    142.05 o 
 -13  -3   7        1.29       26.90     64.52 o 
 -12  -3   7       34.38       17.29     53.02 o 
 -11  -3   7     3651.06     3475.35    263.41 o 
 -10  -3   7      189.70      203.30     85.80 o 
  -9  -3   7     1043.55     1037.49     46.99 o 
  -8  -3   7     1618.38     1614.98     57.20 o 
  -7  -3   7      121.93      178.33     47.66 o 
  -6  -3   7      236.62      225.60     54.19 o 
  -5  -3   7     9389.44     9714.82    252.21 o 
  -4  -3   7      152.85      164.25     39.63 o 
  -3  -3   7     3552.01     3437.04     87.92 o 
  -2  -3   7       61.04       69.08     20.31 o 
  -1  -3   7      477.07      485.19     29.89 o 
   0  -3   7     1033.59     1079.13     44.70 o 
   1  -3   7     6303.75     6069.41     96.59 o 
   2  -3   7     6626.65     6889.79    240.44 o 
   3  -3   7      313.75      439.62     68.39 o 
   4  -3   7     8198.84     8607.00    449.94 o 
   5  -3   7    15026.67    15759.15    339.62 o 
   6  -3   7      147.57      132.80     45.62 o 
   7  -3   7      455.82      496.30    108.48 o 
   8  -3   7     8170.31     8516.42    281.93 o 
   9  -3   7      103.55      108.82     45.81 o 
  10  -3   7     1281.01     1079.45    371.35 o 
  11  -3   7      304.63      267.22    122.25 o 
  12  -3   7       19.29       69.00     59.10 o 
  13  -3   7      227.93      205.80     91.18 o 
  14  -3   7       62.98       65.32     43.28 o 
 -14  -2   7      203.23      173.89    168.77 o 
 -13  -2   7      327.44      293.76    173.12 o 
 -12  -2   7       47.91       51.46     63.81 o 
 -11  -2   7      653.13      610.54    237.76 o 
 -10  -2   7     2378.34     2118.76    152.97 o 
  -9  -2   7     1710.39     1680.15     66.53 o 
  -8  -2   7     1694.10     1723.79     54.68 o 
  -7  -2   7     2041.15     2031.59     97.36 o 
  -6  -2   7     1807.35     1879.79     71.40 o 
  -5  -2   7     2389.29     2591.66     82.94 o 
  -4  -2   7       45.56       33.40     12.41 o 
  -3  -2   7     1331.37     1263.59     45.54 o 
  -2  -2   7     1234.24     1163.35     43.29 o 
  -1  -2   7      823.62      971.24     42.44 o 
   0  -2   7     7958.76     7382.87    134.14 o 
   1  -2   7     2909.43     2814.82     85.93 o 
   2  -2   7     2796.08     2804.09    100.92 o 
   3  -2   7     6375.27     6514.54    151.46 o 
   4  -2   7    14677.20    14455.18    305.57 o 
   5  -2   7      302.85      313.01     75.28 o 
   6  -2   7     5273.50     5610.56    164.68 o 
   7  -2   7     1502.58     1577.04    114.73 o 
   8  -2   7        1.22       71.98     47.47 o 
   9  -2   7     2852.15     2954.25    483.82 o 
  10  -2   7      310.84      268.89     75.81 o 
  11  -2   7      673.63      665.27    177.52 o 
  12  -2   7       57.18       73.65     45.58 o 
  13  -2   7      184.10      153.69     52.69 o 
  14  -2   7     1135.73      952.96    459.90 o 
 -14  -1   7      653.89      442.19    268.59 o 
 -13  -1   7      141.71      125.71     89.33 o 
 -12  -1   7       10.26       10.20     40.79 o 
 -11  -1   7     3654.15     4046.46    279.45 o 
 -10  -1   7       65.19       55.64     18.18 o 
  -9  -1   7     2155.32     2082.53     58.05 o 
  -8  -1   7     1866.83     1810.02     90.42 o 
  -7  -1   7       35.51       31.45      9.89 o 
  -6  -1   7      641.16      655.60     24.73 o 
  -5  -1   7     1966.30     2051.47     58.68 o 
  -4  -1   7     2086.64     1890.83     68.88 o 
  -3  -1   7      327.61      365.36     21.95 o 
  -2  -1   7      892.53      789.65     35.10 o 
  -1  -1   7    22304.63    21812.71    670.65 o 
   0  -1   7     7538.84     7764.58     98.26 o 
   1  -1   7     2813.51     2411.07     74.75 o 
   2  -1   7     8491.56     8525.39     99.60 o 
   3  -1   7     4181.67     3846.70    241.34 o 
   4  -1   7       98.18      133.28     45.06 o 
   5  -1   7    17874.57    18602.51    249.42 o 
   6  -1   7       35.25       49.52     34.06 o 
   7  -1   7      193.70      209.20     59.05 o 
   8  -1   7     1965.48     2022.30    119.21 o 
   9  -1   7      265.54      253.09     82.03 o 
  10  -1   7       53.94       63.03     25.06 o 
  11  -1   7      191.27      185.87     59.24 o 
  12  -1   7      674.14      667.96    139.48 o 
  13  -1   7      402.60      281.65     83.64 o 
  14  -1   7       16.27       20.81     52.12 o 
 -14   0   7        0.16       16.34     44.79 o 
 -13   0   7       12.61       29.58     33.51 o 
 -12   0   7       53.40       40.61     46.34 o 
 -11   0   7       43.24       50.22     27.70 o 
 -10   0   7     2741.07     2997.28    161.10 o 
  -9   0   7      539.80      557.18     43.09 o 
  -8   0   7      539.07      579.72     29.03 o 
  -7   0   7     2420.59     2457.71    112.88 o 
  -6   0   7      664.57      746.77     52.12 o 
  -5   0   7     6027.79     6172.37    176.89 o 
  -4   0   7       51.40       61.93     28.14 o 
  -3   0   7     1173.06     1073.23     65.76 o 
  -2   0   7    12650.12    13262.54    629.96 o 
  -1   0   7      626.96      545.87     32.77 o 
   0   0   7    16720.47    16175.00    452.40 o 
   1   0   7     9675.89     8982.16    117.58 o 
   2   0   7     1519.85     1525.87     54.38 o 
   3   0   7      509.57      433.33     57.99 o 
   4   0   7    14449.92    14612.48    372.08 o 
   5   0   7      421.69      390.47     86.27 o 
   6   0   7        5.24      151.97    145.18 o 
   7   0   7      578.73      553.36    150.30 o 
   8   0   7        5.33       25.66     20.08 o 
   9   0   7     1136.03     1047.80     97.65 o 
  10   0   7     1955.68     1907.85    109.21 o 
  11   0   7     2569.93     2424.88     92.73 o 
  12   0   7       86.99      148.29     50.11 o 
  13   0   7      259.92      238.24     68.60 o 
  14   0   7     1358.67     1061.02    380.35 o 
  15   0   7       37.42       -0.54     60.23 o 
 -14   1   7      378.40      212.66    110.62 o 
 -13   1   7       20.79       40.79     33.34 o 
 -12   1   7      106.88      146.82     81.22 o 
 -11   1   7     2467.76     2527.09    219.96 o 
 -10   1   7        0.22        2.26     22.81 o 
  -9   1   7     4454.49     4509.15    163.26 o 
  -8   1   7       10.77       22.66      8.10 o 
  -7   1   7      911.97     1014.66    169.38 o 
  -6   1   7      663.55      739.97     49.86 o 
  -5   1   7     3339.84     3640.39    136.24 o 
  -4   1   7     6721.50     6662.09    187.54 o 
  -3   1   7     1068.89     1117.89     67.37 o 
  -2   1   7       81.32       92.62     16.32 o 
  -1   1   7    19989.78    19814.69    391.58 o 
   0   1   7     4266.04     3812.05     93.23 o 
   1   1   7       39.21       75.76     20.25 o 
   2   1   7     9999.45    10356.83    217.94 o 
   3   1   7     3499.50     3045.46     92.17 o 
   4   1   7      492.41      616.61     49.89 o 
   5   1   7     4403.83     4535.40    147.51 o 
   6   1   7       47.54       67.53     25.57 o 
   7   1   7      371.33      416.84     83.94 o 
   8   1   7      230.14      190.80     53.02 o 
   9   1   7     1527.10     1645.65     91.04 o 
  10   1   7      132.94      115.35     53.84 o 
  11   1   7      258.90      236.60     84.70 o 
  12   1   7     4285.45     4081.45    211.37 o 
  13   1   7     1211.06     1217.56    120.34 o 
  14   1   7      511.87      541.01    221.54 o 
  15   1   7     2786.55     2742.42    304.73 o 
 -14   2   7      569.06      445.59    229.00 o 
 -13   2   7      372.12      281.89    196.08 o 
 -12   2   7      594.10      518.52    185.40 o 
 -11   2   7       93.22       60.66     32.71 o 
 -10   2   7     3067.70     3319.50    161.33 o 
  -9   2   7     1071.85     1244.43    198.19 o 
  -8   2   7      971.33      866.45     74.45 o 
  -7   2   7     1970.34     2178.31     95.76 o 
  -6   2   7       30.28       49.37     21.56 o 
  -5   2   7     7906.71     8253.22    195.74 o 
  -4   2   7      325.36      372.84     79.71 o 
  -3   2   7     1621.13     1614.45     84.82 o 
  -2   2   7     6901.04     6558.29    139.59 o 
  -1   2   7     7029.72     7292.19    128.74 o 
   0   2   7    12468.42    12587.16    137.85 o 
   1   2   7     6900.92     6912.71    147.12 o 
   2   2   7     2302.72     2107.61     81.81 o 
   3   2   7       10.32       39.66     25.15 o 
   4   2   7     8503.21     8455.05    244.88 o 
   5   2   7       58.19      107.53     45.48 o 
   6   2   7      119.05      194.24     70.02 o 
   7   2   7        1.71       16.38     23.04 o 
   8   2   7     2637.90     2731.33    139.01 o 
   9   2   7       94.59      139.89     35.77 o 
  10   2   7     4796.71     4762.98    193.79 o 
  11   2   7     4963.78     5000.55    237.52 o 
  12   2   7      383.38      393.15    108.32 o 
  13   2   7      880.27      817.35    309.86 o 
  14   2   7     2435.35     2475.92    295.73 o 
  15   2   7        3.71       63.99     97.44 o 
 -14   3   7     1252.50      871.68    236.39 o 
 -13   3   7      232.06      228.82    133.64 o 
 -12   3   7      282.40      215.14     70.44 o 
 -11   3   7     4908.46     5415.04    281.85 o 
 -10   3   7      489.54      460.21    100.11 o 
  -9   3   7     1910.64     1957.05    136.30 o 
  -8   3   7     2741.54     2715.48    140.44 o 
  -7   3   7      185.15      126.77     23.49 o 
  -6   3   7      555.68      645.04     51.83 o 
  -5   3   7     2445.43     2598.57    122.77 o 
  -4   3   7     3746.86     3978.82    149.07 o 
  -3   3   7      914.42      872.18    102.90 o 
  -2   3   7      939.09      893.07     42.30 o 
  -1   3   7     7038.84     7026.56    156.06 o 
   0   3   7    13592.12    14267.75    292.09 o 
   1   3   7      245.86      200.65     30.14 o 
   2   3   7       54.49      104.84     55.04 o 
   3   3   7      791.25      661.30     79.27 o 
   4   3   7      112.37       93.16     38.26 o 
   5   3   7     3782.83     4120.48    157.35 o 
   6   3   7     8024.71     8346.60    206.63 o 
   7   3   7        1.74       41.06     34.33 o 
   8   3   7        1.06       17.32     28.69 o 
   9   3   7     5381.17     5230.42    370.48 o 
  10   3   7     3464.57     3464.61    157.82 o 
  11   3   7       69.22       94.07     42.68 o 
  12   3   7      680.75      659.10     63.89 o 
  13   3   7     3140.24     3203.64    246.53 o 
  14   3   7       60.53       68.10     58.80 o 
 -12   4   7     1552.93     1726.13    213.55 o 
 -11   4   7      108.15       86.89     28.65 o 
 -10   4   7     2606.75     2835.30    118.42 o 
  -9   4   7      247.01      271.38     72.24 o 
  -8   4   7      207.56      213.01     47.07 o 
  -7   4   7     2918.47     1404.85    676.06 o 
  -6   4   7     3173.06     3006.40    107.58 o 
  -5   4   7     6033.59     6172.94    158.18 o 
  -4   4   7        1.92        9.00     12.22 o 
  -3   4   7      215.91      202.12     31.15 o 
  -2   4   7     2248.46     2143.85     70.00 o 
  -1   4   7     2356.29     2267.95     81.22 o 
   0   4   7     5693.24     6156.88    106.05 o 
   1   4   7      201.11      174.43     31.74 o 
   2   4   7      332.81      360.76     71.26 o 
   3   4   7      828.34      833.47     49.18 o 
   4   4   7       51.57       54.81     35.84 o 
   5   4   7     3204.82     3323.57    153.68 o 
   6   4   7      828.98      778.89     76.49 o 
   7   4   7      104.77      122.07     52.37 o 
   8   4   7     7872.06     8084.18    266.87 o 
   9   4   7     2064.43     2138.59    100.49 o 
  10   4   7     2730.87     2312.38    364.52 o 
  11   4   7     5771.68     6040.67    275.54 o 
  12   4   7     1045.35      976.40    267.58 o 
  13   4   7        4.12       38.82     95.59 o 
  14   4   7     1821.60     1548.24    205.44 o 
 -12   5   7       30.64       24.69     49.44 o 
 -11   5   7     6744.18     6889.54    305.15 o 
 -10   5   7       28.11       69.11     29.12 o 
  -9   5   7      518.86      532.30    121.68 o 
  -8   5   7      460.13      444.78    102.48 o 
  -7   5   7       46.16       35.91     17.32 o 
  -6   5   7     3682.83     3498.12    121.03 o 
  -5   5   7      451.40      389.84     19.25 o 
  -4   5   7     2206.81     2229.76     89.50 o 
  -3   5   7      518.15      440.78     42.06 o 
  -2   5   7     1990.12     1950.82     86.59 o 
  -1   5   7     6981.32     6643.30    228.36 o 
   0   5   7       48.07      100.88     35.71 o 
   1   5   7      340.81      336.15     35.85 o 
   2   5   7       58.15       89.07     35.80 o 
   3   5   7      687.52      682.69     45.29 o 
   4   5   7     3362.67     3437.39    127.51 o 
   5   5   7      269.28      258.87     68.41 o 
   6   5   7    10535.80    10584.63    282.14 o 
   7   5   7     2261.08     2289.20    119.77 o 
   8   5   7     2782.96     2728.44    138.02 o 
   9   5   7     7777.31     8039.45    263.00 o 
  10   5   7     5692.67     5957.84    295.00 o 
  11   5   7      198.51      243.56     91.71 o 
  12   5   7      115.40       64.23     58.08 o 
  13   5   7     2001.32     1658.56    594.14 o 
  14   5   7      195.51      111.09     69.66 o 
 -12   6   7     1594.06     1809.56    211.94 o 
 -11   6   7       68.00       75.20     80.33 o 
 -10   6   7      767.55      865.00    257.32 o 
  -9   6   7       41.20       56.14     28.08 o 
  -8   6   7      156.46      136.05     54.09 o 
  -7   6   7     1006.40      915.66     44.63 o 
  -6   6   7      121.93       62.19     29.42 o 
  -5   6   7     6317.02     6162.14    195.76 o 
  -4   6   7      977.84      945.84     39.98 o 
  -3   6   7       60.27       48.91     17.61 o 
  -2   6   7     5266.23     4922.50    196.60 o 
  -1   6   7      913.70      842.30     36.42 o 
   0   6   7     6963.29     7498.96    145.44 o 
   1   6   7      251.74      312.98     88.65 o 
   2   6   7      613.23      617.42     40.82 o 
   3   6   7     3088.08     3190.14    127.19 o 
   4   6   7      936.60      879.97     64.71 o 
   5   6   7     6890.37     7142.33    210.25 o 
   6   6   7      335.65      317.82     70.05 o 
   7   6   7     1257.19     1395.46     69.69 o 
   8   6   7     8068.58     8322.59    308.04 o 
   9   6   7     2277.94     2242.30     90.46 o 
  10   6   7     1106.95     1175.53     74.00 o 
  11   6   7     1247.43     1410.81    269.18 o 
  12   6   7      991.34     1035.24    261.34 o 
  13   6   7        2.88       37.73     43.09 o 
  14   6   7     1086.38      904.22    250.23 o 
 -12   7   7       92.88       81.64     85.46 o 
 -11   7   7     1867.93     1937.00    230.55 o 
 -10   7   7       61.11       52.30     46.81 o 
  -9   7   7       35.33       82.06     50.21 o 
  -8   7   7       22.97       47.65     56.65 o 
  -7   7   7      677.00      494.23     69.86 o 
  -6   7   7      250.32      224.61     49.97 o 
  -5   7   7      532.04      420.45     43.67 o 
  -4   7   7     1925.98     1646.78    189.17 o 
  -3   7   7     2434.66     2261.40     91.63 o 
  -2   7   7        4.11       15.24     11.81 o 
  -1   7   7    13293.45    13976.31    349.82 o 
   0   7   7       95.78      106.71     39.67 o 
   1   7   7      106.51      156.03     41.88 o 
   2   7   7     4445.95     4659.33    163.88 o 
   3   7   7       44.45       66.36     26.25 o 
   4   7   7     2976.55     3111.95    122.26 o 
   5   7   7      522.64      565.89    116.46 o 
   6   7   7     1084.88     1194.32     67.67 o 
   7   7   7     3393.57     3439.92    133.89 o 
   8   7   7     2733.43     2891.84    115.53 o 
   9   7   7     2252.84     2298.84     79.30 o 
  10   7   7      203.39      237.37     63.18 o 
  11   7   7      335.40      397.22    127.16 o 
  12   7   7       14.61       33.77     35.48 o 
  13   7   7      306.32      197.77     86.59 o 
 -11   8   7       41.79       73.05     91.60 o 
 -10   8   7        0.91       47.23     50.15 o 
  -9   8   7       69.08      118.73     61.60 o 
  -8   8   7       29.68      -16.88     50.45 o 
  -7   8   7       56.34       45.86     28.42 o 
  -6   8   7      203.91      215.81     65.14 o 
  -5   8   7     7542.21     7073.05    272.67 o 
  -4   8   7        2.82       12.66     13.46 o 
  -3   8   7     1770.43     1752.13     59.46 o 
  -2   8   7     6896.89     6582.03    392.85 o 
  -1   8   7      185.67      140.94     33.79 o 
   0   8   7     3780.47     4019.76    146.29 o 
   1   8   7     2099.66     2200.69     95.80 o 
   2   8   7      219.63      290.43     75.68 o 
   3   8   7     3045.18     3080.02    120.83 o 
   4   8   7      530.88      559.05     68.87 o 
   5   8   7     3199.51     3174.16    153.92 o 
   6   8   7      895.38      895.63    129.69 o 
   7   8   7      617.98      756.87    127.38 o 
   8   8   7     1734.68     1786.54     72.05 o 
   9   8   7      779.67      782.87    158.31 o 
  10   8   7       90.22       76.52     45.19 o 
  11   8   7      225.88      207.15    110.99 o 
  12   8   7       67.62       54.63     37.07 o 
  13   8   7      109.32       67.80     46.77 o 
 -11   9   7      440.10      285.47    194.05 o 
 -10   9   7      558.27      540.71    266.21 o 
  -9   9   7      125.14      144.61     77.70 o 
  -8   9   7        6.27       66.97     62.20 o 
  -7   9   7     2641.70     2938.38    276.88 o 
  -6   9   7      422.88      502.69     75.23 o 
  -5   9   7       86.12      126.01     47.68 o 
  -4   9   7     3560.82     3776.41    129.28 o 
  -3   9   7     2267.88     2210.46     53.22 o 
  -2   9   7       28.69       35.51     15.33 o 
  -1   9   7     7701.29     8242.20    291.25 o 
   0   9   7      227.04      226.84     45.24 o 
   1   9   7      375.20      417.29     52.06 o 
   2   9   7      491.37      475.21    123.08 o 
   3   9   7        0.69       -0.52     20.11 o 
   4   9   7     3606.86     3765.24    141.59 o 
   5   9   7     1853.53     1909.40     69.32 o 
   6   9   7      603.24      524.33    103.18 o 
   7   9   7     1654.41     1724.05     84.19 o 
   8   9   7     1450.15     1439.48     88.69 o 
   9   9   7      118.35      120.69     42.05 o 
  10   9   7      311.37      254.83    112.71 o 
  11   9   7       79.77       63.23     39.45 o 
  12   9   7       45.79       15.99     35.33 o 
 -10  10   7       52.90       29.04     54.03 o 
  -9  10   7      640.75      743.17    284.88 o 
  -8  10   7      915.37     1183.51    256.55 o 
  -7  10   7      771.90      820.45    263.05 o 
  -6  10   7      606.63      506.22    173.67 o 
  -5  10   7     5828.90     5314.25    645.55 o 
  -4  10   7       21.19       45.28     27.02 o 
  -3  10   7        0.44       20.42     25.79 o 
  -2  10   7     2912.08     2995.49    192.43 o 
  -1  10   7       12.93       31.62     19.19 o 
   0  10   7      682.61      692.39     50.65 o 
   1  10   7      455.39      461.36     46.46 o 
   2  10   7      499.41      469.10     97.35 o 
   3  10   7     1734.74     1832.79     67.98 o 
   4  10   7      291.04      292.94     76.07 o 
   5  10   7     3155.92     3298.19    103.84 o 
   6  10   7      385.53      373.39     92.68 o 
   7  10   7     1387.50     1512.81    101.44 o 
   8  10   7     1463.65     1335.46     88.13 o 
   9  10   7      221.21      194.67     81.25 o 
  10  10   7       84.59       54.62     44.45 o 
  11  10   7        0.82       16.27     38.33 o 
  12  10   7      291.55      141.59    114.75 o 
  -9  11   7     1220.26      847.71    449.59 o 
  -8  11   7      134.26       93.69     62.26 o 
  -7  11   7      990.27     1091.32    212.06 o 
  -6  11   7     2208.87     2811.12    530.87 o 
  -5  11   7       55.63       24.27     23.44 o 
  -4  11   7      665.14      641.84    136.88 o 
  -3  11   7     1037.29      854.42    172.05 o 
  -2  11   7      502.25      380.11    126.87 o 
  -1  11   7     3619.11     3736.91    198.38 o 
   0  11   7        1.19       34.30     32.21 o 
   1  11   7      588.30      480.26     93.45 o 
   2  11   7      557.61      562.64     54.50 o 
   3  11   7       72.08       54.71     25.13 o 
   4  11   7     2575.98     2777.81    116.17 o 
   5  11   7      166.45      115.13     42.52 o 
   6  11   7      222.74      170.30     53.79 o 
   7  11   7      589.61      500.56    159.35 o 
   8  11   7        0.74       23.86     23.68 o 
   9  11   7      793.75      660.75    190.01 o 
  10  11   7       17.68       21.95     30.76 o 
  11  11   7      236.21      130.80     68.64 o 
  -8  12   7     1094.52     1088.51    518.94 o 
  -7  12   7     2190.68     2254.55    675.07 o 
  -6  12   7        1.15       12.94     62.02 o 
  -5  12   7     3494.44     1773.30   1050.94 o 
  -4  12   7      378.70      364.21    101.41 o 
  -3  12   7      329.40      335.92    114.25 o 
  -2  12   7     2504.53     2484.03    225.60 o 
  -1  12   7       69.74       51.74     43.90 o 
   0  12   7      452.20      379.68    119.11 o 
   1  12   7        8.42       26.67     35.35 o 
   2  12   7      666.00      644.51    157.79 o 
   3  12   7     1448.55     1378.23    130.40 o 
   4  12   7       11.33       33.12     21.67 o 
   5  12   7     1822.12     1735.00     82.90 o 
   6  12   7      223.13      125.65     43.60 o 
   7  12   7      278.19      204.47     69.86 o 
   8  12   7     1886.98     1720.59    155.18 o 
   9  12   7      198.07      132.63    100.14 o 
  10  12   7      619.65      381.54    146.36 o 
  -6  13   7     1684.88     2113.28    253.51 o 
  -5  13   7        0.80       26.06     50.99 o 
  -4  13   7      141.08       52.89     53.34 o 
  -3  13   7      621.53      525.21    152.96 o 
  -2  13   7      856.93      809.85    163.97 o 
  -1  13   7      755.28      661.95    229.90 o 
   0  13   7      512.16      522.02    162.77 o 
   1  13   7       43.50       46.24     36.93 o 
   2  13   7       42.35       50.52     28.75 o 
   3  13   7       99.71      152.31     60.85 o 
   4  13   7     2033.30     2095.70    162.83 o 
   5  13   7       79.87       62.32     38.04 o 
   6  13   7      543.89      411.42     99.78 o 
   7  13   7     1107.24      832.84    203.13 o 
   8  13   7        1.54       46.47     39.48 o 
  -4  14   7       38.69       58.92     35.24 o 
  -3  14   7      230.27      180.64    115.30 o 
  -2  14   7      311.44      225.53     75.08 o 
  -1  14   7      412.91      361.41    105.29 o 
   0  14   7       45.51       26.39     30.30 o 
   1  14   7      100.27       57.33     37.57 o 
   2  14   7     1602.52     1199.51    149.70 o 
   3  14   7      683.73      431.82     79.43 o 
   4  14   7      293.60      217.57     86.52 o 
   5  14   7     1277.43     1038.34    174.62 o 
   6  14   7      105.23       84.52     38.26 o 
   7  14   7        0.10       -3.58     47.59 o 
  -1  15   7      235.16      121.50     55.98 o 
   0  15   7      887.61      650.22    212.34 o 
   1  15   7     1074.56      765.89    298.67 o 
   2  15   7      864.97      549.04     70.51 o 
   3  15   7       95.63       62.74     32.05 o 
  -5 -14   8      262.49      164.17     93.33 o 
  -4 -14   8       61.55       54.18     31.29 o 
  -3 -14   8       24.81       37.45     30.53 o 
  -2 -14   8       15.93       43.77     44.96 o 
  -1 -14   8        6.52      -14.19     58.44 o 
   0 -14   8      574.93      503.97    221.24 o 
   1 -14   8       24.92       36.20     52.36 o 
   2 -14   8     1459.82     1413.16    143.96 o 
   3 -14   8      949.41      854.03    397.35 o 
  -7 -13   8        2.56       23.87     20.50 o 
  -6 -13   8      335.36      274.49    101.45 o 
  -5 -13   8      184.99      117.03     59.06 o 
  -4 -13   8      238.20      149.60     69.99 o 
  -3 -13   8      264.50      167.66     93.42 o 
  -2 -13   8      526.15      405.20    148.46 o 
  -1 -13   8       21.20       57.94     33.64 o 
   0 -13   8        5.43       21.40     26.98 o 
   1 -13   8     4235.86     4736.79    493.24 o 
   2 -13   8      144.43       97.26     72.16 o 
   3 -13   8      507.57      426.63    191.19 o 
   4 -13   8     1472.09     1509.06    262.04 o 
   5 -13   8      244.11      235.56    110.50 o 
   6 -13   8      689.54      559.61    267.94 o 
  -8 -12   8      573.05      414.53    151.57 o 
  -7 -12   8       22.74       27.05     25.64 o 
  -6 -12   8      157.34      156.16     66.16 o 
  -5 -12   8      166.30      141.34     61.62 o 
  -4 -12   8      573.09      557.23    181.82 o 
  -3 -12   8     1934.65     1936.71     99.72 o 
  -2 -12   8      578.50      511.24    177.89 o 
  -1 -12   8      353.39      318.72    104.43 o 
   0 -12   8     4335.48     4560.45    240.12 o 
   1 -12   8      440.41      386.45    117.82 o 
   2 -12   8     2045.25     1843.13    356.62 o 
   3 -12   8     1118.09      946.46    369.74 o 
   4 -12   8      547.23      495.51    251.78 o 
   5 -12   8      718.30      623.84    301.69 o 
   6 -12   8      355.34      297.99    151.35 o 
   7 -12   8      435.56      330.26    170.38 o 
 -10 -11   8      148.24      127.52     63.74 o 
  -9 -11   8     1622.42     1420.38    586.33 o 
  -8 -11   8      395.94      322.01    101.11 o 
  -7 -11   8      267.33      194.69     69.11 o 
  -6 -11   8       58.36       59.70     26.78 o 
  -5 -11   8      903.88      845.36    164.62 o 
  -4 -11   8     1743.26     1690.72    125.94 o 
  -3 -11   8      756.45      727.99    162.45 o 
  -2 -11   8     2991.60     3402.81    181.41 o 
  -1 -11   8     2208.52     2324.14    105.80 o 
   0 -11   8       10.78       17.77     63.57 o 
   1 -11   8     8977.00     9664.94    441.72 o 
   2 -11   8      195.45      196.06     85.45 o 
   3 -11   8      185.28      123.14     45.69 o 
   4 -11   8     3930.22     3499.89    661.11 o 
   5 -11   8      823.07      770.30    381.30 o 
   6 -11   8      690.33      560.21    221.78 o 
   7 -11   8       48.64      131.67     89.93 o 
   8 -11   8       36.85       39.78     40.07 o 
   9 -11   8      100.56      120.28     83.19 o 
 -11 -10   8      154.88      123.80     89.51 o 
 -10 -10   8     1394.12     1207.63    250.02 o 
  -9 -10   8      752.17      576.46    214.87 o 
  -8 -10   8       78.16       90.14     39.95 o 
  -7 -10   8        0.71        2.57     27.42 o 
  -6 -10   8      280.87      236.17     72.58 o 
  -5 -10   8       16.97       17.68     17.03 o 
  -4 -10   8      929.31      996.27    233.39 o 
  -3 -10   8     4246.64     4412.84    225.03 o 
  -2 -10   8      731.91      837.70    166.72 o 
  -1 -10   8      278.74      280.92     95.68 o 
   0 -10   8    11993.98    12975.21    434.71 o 
   1 -10   8      325.21      350.58     93.55 o 
   2 -10   8      845.65      903.00     81.73 o 
   3 -10   8     2409.57     2466.10    112.07 o 
   4 -10   8     1178.68     1210.57     78.02 o 
   5 -10   8      636.04      651.24    156.82 o 
   6 -10   8        2.71        9.44     18.93 o 
   7 -10   8      943.12      976.94    359.60 o 
   8 -10   8        0.48       29.76     48.42 o 
   9 -10   8      154.32      123.03    112.77 o 
  10 -10   8     1638.70     1553.54    486.74 o 
 -11  -9   8       82.27       97.44     73.83 o 
 -10  -9   8       43.61       40.04     37.13 o 
  -9  -9   8      838.47      727.48    193.54 o 
  -8  -9   8      324.21      248.10     89.38 o 
  -7  -9   8      334.04      274.58     87.20 o 
  -6  -9   8     1074.23      971.04     66.25 o 
  -5  -9   8     2900.65     2955.88    148.20 o 
  -4  -9   8     2239.84     2472.46    103.31 o 
  -3  -9   8       79.50       54.73     33.79 o 
  -2  -9   8      946.59      993.93    207.32 o 
  -1  -9   8     1834.21     2078.16     84.83 o 
   0  -9   8        4.02       32.70     32.28 o 
   1  -9   8     4614.61     4590.44    174.19 o 
   2  -9   8      904.87     1056.39    186.70 o 
   3  -9   8      182.95      207.56     59.21 o 
   4  -9   8      999.84      984.26    210.68 o 
   5  -9   8       59.84      104.57     39.51 o 
   6  -9   8      596.77      519.67    178.78 o 
   7  -9   8       35.68       35.46     24.54 o 
   8  -9   8      463.60      401.06     91.75 o 
   9  -9   8      564.21      600.22    231.92 o 
  10  -9   8        1.72       72.46    102.75 o 
  11  -9   8      965.27      962.21    245.10 o 
 -12  -8   8      166.30      112.47    118.73 o 
 -11  -8   8      299.93      193.16    141.63 o 
 -10  -8   8     1198.71      902.52    208.39 o 
  -9  -8   8     1103.28     1063.26     86.19 o 
  -8  -8   8      713.51      513.12    134.49 o 
  -7  -8   8        7.16       26.44     13.56 o 
  -6  -8   8     2646.70     2633.56    105.96 o 
  -5  -8   8     1477.96     1518.44     60.25 o 
  -4  -8   8      677.24      702.79     83.36 o 
  -3  -8   8     3741.33     3682.74    166.28 o 
  -2  -8   8     1407.30     1516.09     81.67 o 
  -1  -8   8      185.07      122.27     49.80 o 
   0  -8   8     4214.66     4280.02    179.08 o 
   1  -8   8      557.78      572.85    145.12 o 
   2  -8   8       69.02       77.06     42.50 o 
   3  -8   8      140.67      119.77     38.79 o 
   4  -8   8        7.86       36.28     29.57 o 
   5  -8   8     1371.78     1212.59    210.29 o 
   6  -8   8      243.66      242.57     99.06 o 
   7  -8   8     3191.48     3050.57    206.74 o 
   8  -8   8      581.25      565.50    116.05 o 
   9  -8   8       17.53       12.89     30.49 o 
  10  -8   8     4098.06     4696.89    500.57 o 
  11  -8   8       39.61      112.95     68.10 o 
 -12  -7   8      948.68      833.63    373.07 o 
 -11  -7   8       60.77      112.77     62.38 o 
 -10  -7   8      565.84      347.79    189.04 o 
  -9  -7   8     1579.83     1629.83     90.48 o 
  -8  -7   8     1007.25      988.16    143.24 o 
  -7  -7   8     1017.21      986.71     49.96 o 
  -6  -7   8      946.79      854.00     53.44 o 
  -5  -7   8      693.87      793.84     63.45 o 
  -4  -7   8     3527.00     3728.51    131.10 o 
  -3  -7   8      482.48      422.26    101.07 o 
  -2  -7   8     2866.44     2904.70    141.26 o 
  -1  -7   8     1968.04     2021.28    123.83 o 
   0  -7   8     1656.05     1514.76    108.89 o 
   1  -7   8      979.47     1101.57     94.52 o 
   2  -7   8       43.67       72.55     26.95 o 
   3  -7   8      356.55      312.31     91.06 o 
   4  -7   8      479.97      401.16    100.63 o 
   5  -7   8     1314.45     1391.94    223.33 o 
   6  -7   8     4851.56     4677.43    183.84 o 
   7  -7   8       22.42       48.98     26.83 o 
   8  -7   8      841.29      793.61    140.88 o 
   9  -7   8     2854.19     3196.15    248.50 o 
  10  -7   8      336.07      247.15    100.16 o 
  11  -7   8     2995.43     2786.04    273.82 o 
  12  -7   8      534.84      575.53    218.14 o 
 -13  -6   8     1044.51      857.79    417.50 o 
 -12  -6   8       15.02       31.61     50.93 o 
 -11  -6   8      365.31      385.78    190.71 o 
 -10  -6   8     2183.31     2137.79     88.38 o 
  -9  -6   8     1571.48     1521.53    152.43 o 
  -8  -6   8      290.25      214.60     71.21 o 
  -7  -6   8      268.49      242.78     73.53 o 
  -6  -6   8     1571.22     1590.66     53.27 o 
  -5  -6   8     2013.01     1955.95     73.70 o 
  -4  -6   8     2062.94     2016.73     94.02 o 
  -3  -6   8      850.56      977.96     77.70 o 
  -2  -6   8      422.32      457.88     90.70 o 
  -1  -6   8     2559.58     2597.09    154.15 o 
   0  -6   8     9092.25     8776.41    278.76 o 
   1  -6   8      802.14      755.97     71.02 o 
   2  -6   8      295.58      296.43     76.05 o 
   3  -6   8       68.48       89.26     48.68 o 
   4  -6   8      666.85      691.07    110.88 o 
   5  -6   8       78.69      116.22     41.00 o 
   6  -6   8     1460.39     1569.13    218.31 o 
   7  -6   8     8565.80     8602.45    278.74 o 
   8  -6   8     1679.94     1630.72    109.52 o 
   9  -6   8      208.86      163.28     44.96 o 
  10  -6   8     6051.56     6071.81    321.84 o 
  11  -6   8       66.17       72.30     50.42 o 
  12  -6   8        2.87       41.17     33.07 o 
 -13  -5   8      273.94      194.95    111.34 o 
 -12  -5   8      366.32      380.83    166.86 o 
 -11  -5   8     1234.21     1047.78    284.82 o 
 -10  -5   8     1265.46      953.81    157.41 o 
  -9  -5   8     1004.10      941.29     81.97 o 
  -8  -5   8      718.66      731.49     44.13 o 
  -7  -5   8       94.39      121.90     37.41 o 
  -6  -5   8     1751.61     1863.02     65.70 o 
  -5  -5   8     5835.07     6009.80    150.44 o 
  -4  -5   8     1352.42     1453.14     83.23 o 
  -3  -5   8      207.11      189.26     63.02 o 
  -2  -5   8       76.75      116.81     32.14 o 
  -1  -5   8     2966.65     2942.64    111.99 o 
   0  -5   8      462.49      476.99     64.16 o 
   1  -5   8      241.16      253.80     93.21 o 
   2  -5   8     3343.51     3336.41    154.95 o 
   3  -5   8     4116.79     4186.65    172.45 o 
   4  -5   8     1054.05      990.19    183.43 o 
   5  -5   8     4259.59     4205.29    131.29 o 
   6  -5   8     5943.09     6069.17    224.61 o 
   7  -5   8       99.77       99.36     39.58 o 
   8  -5   8     1138.35     1290.09    239.55 o 
   9  -5   8     2998.27     3299.90    178.50 o 
  10  -5   8      142.25      124.66     68.48 o 
  11  -5   8     2807.19     2483.85    197.23 o 
  12  -5   8      341.17      136.15    117.96 o 
  13  -5   8        1.43       24.63     58.86 o 
 -13  -4   8      672.86      603.15    259.77 o 
 -12  -4   8       35.41       39.78     93.15 o 
 -11  -4   8       12.71       21.89     50.69 o 
 -10  -4   8     2163.34     1764.49    295.22 o 
  -9  -4   8     2690.94     2778.34    126.13 o 
  -8  -4   8      627.71      587.09     43.58 o 
  -7  -4   8      370.65      354.98     41.69 o 
  -6  -4   8     1933.49     1932.54     85.95 o 
  -5  -4   8     2032.82     2009.65    156.14 o 
  -4  -4   8     2374.20     2111.93    106.54 o 
  -3  -4   8     1944.06     2014.96     78.80 o 
  -2  -4   8       14.16       21.32     21.86 o 
  -1  -4   8       22.00       36.49     19.70 o 
   0  -4   8     5216.25     5183.11    132.77 o 
   1  -4   8    11741.68    12197.09    266.08 o 
   2  -4   8      243.20      290.47     65.68 o 
   3  -4   8      866.47      856.46     89.79 o 
   4  -4   8     4688.49     4442.92    211.63 o 
   5  -4   8    12292.07    12657.38    398.65 o 
   6  -4   8       46.52      101.68     72.34 o 
   7  -4   8     4914.40     4911.32    185.03 o 
   8  -4   8     5811.22     5892.82    216.09 o 
   9  -4   8      101.74      116.37     48.27 o 
  10  -4   8     3417.13     3534.34    194.47 o 
  11  -4   8       42.12        8.35     37.99 o 
  12  -4   8        8.65       15.45     43.06 o 
  13  -4   8      487.88      272.25    123.59 o 
 -14  -3   8      230.21      214.69    112.41 o 
 -13  -3   8      210.60      214.86    177.29 o 
 -12  -3   8       52.69       54.51     42.76 o 
 -11  -3   8      281.75      265.20    113.19 o 
 -10  -3   8     1314.13     1344.47    118.67 o 
  -9  -3   8      144.59       92.22     26.96 o 
  -8  -3   8     2343.52     2228.54     62.87 o 
  -7  -3   8      246.55      203.84     40.03 o 
  -6  -3   8      328.61      341.96     35.56 o 
  -5  -3   8     4511.18     4374.23    116.81 o 
  -4  -3   8     5292.85     5346.37    231.19 o 
  -3  -3   8      641.08      686.31     35.94 o 
  -2  -3   8       47.44       97.34     32.04 o 
  -1  -3   8     1348.01     1263.37     53.59 o 
   0  -3   8     6382.22     6497.29    154.56 o 
   1  -3   8     2445.48     2344.46     83.02 o 
   2  -3   8     1953.89     1895.05     90.51 o 
   3  -3   8     2930.18     3131.18    104.52 o 
   4  -3   8    12080.49    12947.84    237.66 o 
   5  -3   8     3313.87     3466.37    200.40 o 
   6  -3   8     7119.66     7433.55    226.62 o 
   7  -3   8     1954.04     2270.65    120.97 o 
   8  -3   8      417.49      321.46     89.08 o 
   9  -3   8     5138.03     5090.12    262.63 o 
  10  -3   8      144.09      125.73     61.01 o 
  11  -3   8       13.02       24.96     25.10 o 
  12  -3   8       26.01       22.47     25.08 o 
  13  -3   8        7.40       11.82     35.34 o 
  14  -3   8      507.60      423.74    114.34 o 
 -14  -2   8      120.04       46.34     50.87 o 
 -13  -2   8       76.00       75.38     81.40 o 
 -12  -2   8      147.10       98.40     63.39 o 
 -11  -2   8        2.19       20.81     41.09 o 
 -10  -2   8      203.36      149.39     52.32 o 
  -9  -2   8     2720.09     2804.06    133.49 o 
  -8  -2   8        4.56       12.48      9.40 o 
  -7  -2   8      122.47      114.26     35.78 o 
  -6  -2   8     6482.84     6472.69    191.30 o 
  -5  -2   8     1366.46     1463.26     62.19 o 
  -4  -2   8     4818.79     4557.70    130.45 o 
  -3  -2   8     1840.92     1724.06     63.67 o 
  -2  -2   8      312.53      322.69     35.17 o 
  -1  -2   8      829.31      724.76     37.75 o 
   0  -2   8     9593.35     9168.87    366.15 o 
   1  -2   8     6589.09     6576.62    156.98 o 
   2  -2   8     2506.83     2595.22     93.42 o 
   3  -2   8      843.66      802.00    117.65 o 
   4  -2   8     2077.91     2047.65     99.84 o 
   5  -2   8     9079.05     9852.13    192.86 o 
   6  -2   8      901.52     1037.24    172.19 o 
   7  -2   8      303.23      335.12     71.31 o 
   8  -2   8     2233.84     2412.84    128.23 o 
   9  -2   8      459.18      528.13    102.26 o 
  10  -2   8     2543.49     2562.80    176.02 o 
  11  -2   8      291.42      260.23     75.96 o 
  12  -2   8      105.33      107.15     45.41 o 
  13  -2   8      269.16      183.40     72.33 o 
  14  -2   8     1273.22     1133.30    404.26 o 
 -14  -1   8        1.50       13.72     44.61 o 
 -13  -1   8       37.37       57.25     35.01 o 
 -12  -1   8      113.51       37.45     42.94 o 
 -11  -1   8       28.48       93.15     55.34 o 
 -10  -1   8     1714.68     1492.33    334.28 o 
  -9  -1   8      325.84      333.30    100.46 o 
  -8  -1   8     2426.65     2105.75    249.82 o 
  -7  -1   8     3046.64     2475.49    335.80 o 
  -6  -1   8        7.53        8.84      5.05 o 
  -5  -1   8     9755.13     5417.97   2329.22 o 
  -4  -1   8     3322.29     3194.64     98.67 o 
  -3  -1   8      423.13      619.51     63.91 o 
  -2  -1   8     1892.53     1866.54     58.16 o 
  -1  -1   8     4514.61     4620.86    112.27 o 
   0  -1   8     6437.56     6230.85     83.34 o 
   1  -1   8     1481.23     1474.09     54.06 o 
   2  -1   8       17.59       36.36     19.62 o 
   3  -1   8     1763.03     1574.27     78.01 o 
   4  -1   8    12653.63    12787.81    460.05 o 
   5  -1   8      620.85      703.85    145.93 o 
   6  -1   8     4369.25     4463.98    208.22 o 
   7  -1   8      132.96      154.94     44.99 o 
   8  -1   8     1102.29     1137.17     94.92 o 
   9  -1   8     2538.42     2305.52    153.96 o 
  10  -1   8      722.16      712.97    180.60 o 
  11  -1   8      126.02       76.13     49.93 o 
  12  -1   8      454.16      372.10    113.48 o 
  13  -1   8      475.97      397.93    137.29 o 
  14  -1   8     2007.43     1794.35    625.51 o 
 -14   0   8       69.34       42.34     56.83 o 
 -13   0   8      185.41      201.92    120.58 o 
 -12   0   8      308.69      263.88    135.01 o 
 -11   0   8       31.48       51.29     44.73 o 
 -10   0   8        8.82       10.55     20.07 o 
  -9   0   8     6484.89     7108.92    248.53 o 
  -8   0   8      513.30      533.12    112.99 o 
  -7   0   8        3.68       14.90     48.88 o 
  -6   0   8    12168.59    13025.21    397.69 o 
  -5   0   8     1629.73     1675.09     89.34 o 
  -4   0   8     1005.72     1055.79     80.71 o 
  -3   0   8      190.41      181.42     76.17 o 
  -2   0   8        9.22       21.89      8.98 o 
  -1   0   8     1569.44     1511.55     60.68 o 
   0   0   8    10410.77    10661.69    229.30 o 
   1   0   8     7961.36     7804.73    175.48 o 
   2   0   8     2042.17     2100.74    106.24 o 
   3   0   8     2296.50     2050.44     84.51 o 
   4   0   8      727.48      725.43     93.29 o 
   5   0   8     2902.79     2789.63    143.41 o 
   6   0   8      483.83      648.84    169.37 o 
   7   0   8        9.45       22.79     27.55 o 
   8   0   8      121.49      132.55     46.98 o 
   9   0   8      275.15      287.14     91.85 o 
  10   0   8     1885.30     1882.18    106.65 o 
  11   0   8     4029.71     3876.87    203.28 o 
  12   0   8      178.11      134.88     66.76 o 
  13   0   8     1271.65     1152.02     94.53 o 
  14   0   8     2231.16     2298.62    295.97 o 
 -14   1   8      218.82      134.48     88.62 o 
 -13   1   8      183.82      130.54    102.51 o 
 -12   1   8       54.34       76.57     57.85 o 
 -11   1   8      248.97      205.89     74.14 o 
 -10   1   8     3534.80     3783.50    252.67 o 
  -9   1   8      427.96      489.25    107.82 o 
  -8   1   8     1066.17     1111.06     88.09 o 
  -7   1   8     6972.92     7310.43    257.26 o 
  -6   1   8     1901.89     1998.83    131.44 o 
  -5   1   8     4359.17     4740.00    206.89 o 
  -4   1   8      509.37      565.55     88.71 o 
  -3   1   8       33.27       57.36     31.18 o 
  -2   1   8     3054.16     3031.86     99.77 o 
  -1   1   8     5077.78     4953.99    138.11 o 
   0   1   8    13283.72    13258.04    272.01 o 
   1   1   8       40.68       68.66     19.36 o 
   2   1   8      164.51      173.81     37.94 o 
   3   1   8     6201.21     6204.24    182.73 o 
   4   1   8     3073.85     2925.57    121.31 o 
   5   1   8      374.67      435.01    108.54 o 
   6   1   8        5.84       26.27     21.11 o 
   7   1   8      339.12      430.27     53.42 o 
   8   1   8      673.70      689.51     96.13 o 
   9   1   8       34.28       29.68     22.92 o 
  10   1   8     3349.75     3476.42    197.00 o 
  11   1   8     1663.74     1637.44    101.03 o 
  12   1   8       23.02       18.58     20.97 o 
  13   1   8     1446.19     1271.65    308.85 o 
  14   1   8     4520.72     4422.39    249.69 o 
 -13   2   8      138.62      102.93     56.06 o 
 -12   2   8      774.53      662.36    235.14 o 
 -11   2   8     1775.60     1796.43     86.84 o 
 -10   2   8      124.69       84.45     31.99 o 
  -9   2   8     5304.42     5714.33    278.44 o 
  -8   2   8     2792.91     2874.36    138.83 o 
  -7   2   8     2640.27     2614.75    104.52 o 
  -6   2   8    15310.53    15874.63    415.32 o 
  -5   2   8      182.83      275.22     73.08 o 
  -4   2   8      347.81      339.87     99.79 o 
  -3   2   8      502.39      542.61     55.89 o 
  -2   2   8        1.55       13.20      7.51 o 
  -1   2   8     3213.59     3294.10     84.36 o 
   0   2   8     2710.75     2656.47     93.13 o 
   1   2   8     4052.06     4080.77    120.02 o 
   2   2   8     2995.22     3149.16    126.68 o 
   3   2   8     1875.19     1719.36    101.74 o 
   4   2   8     4439.07     4468.99    122.56 o 
   5   2   8      197.65      198.57     70.76 o 
   6   2   8      122.40      146.19     54.59 o 
   7   2   8      115.10      314.85    116.20 o 
   8   2   8     1225.05     1260.72     89.99 o 
   9   2   8     3922.25     3885.98    150.16 o 
  10   2   8     2658.08     2609.41    166.54 o 
  11   2   8     1802.35     1873.46    117.16 o 
  12   2   8     2088.16     1918.15    100.34 o 
  13   2   8     2327.74     2444.67    234.60 o 
  14   2   8      710.35      510.06    262.45 o 
 -13   3   8     1013.00      749.43    324.11 o 
 -12   3   8     1286.28     1148.33    388.04 o 
 -11   3   8       94.49       63.02     39.04 o 
 -10   3   8     7497.65     7503.54    343.49 o 
  -9   3   8      594.06      639.65     67.96 o 
  -8   3   8      119.48      128.15     41.39 o 
  -7   3   8     2806.32     2915.68    131.25 o 
  -6   3   8     3988.73     4267.88    159.53 o 
  -5   3   8      622.74      722.06    131.67 o 
  -4   3   8      197.41      220.69     72.86 o 
  -3   3   8       78.05      132.98     49.45 o 
  -2   3   8      392.53      451.84     18.72 o 
  -1   3   8     1471.79     1482.72     72.76 o 
   0   3   8     3666.31     3372.83    127.39 o 
   1   3   8        0.90       14.68     13.09 o 
   2   3   8        8.56       19.82     22.97 o 
   3   3   8     3387.94     3601.84    139.25 o 
   4   3   8     2148.69     2065.78    103.24 o 
   5   3   8      925.92     1041.20     71.46 o 
   6   3   8      604.33      617.06     77.58 o 
   7   3   8      298.69      318.44     88.08 o 
   8   3   8     1911.40     1930.58    118.02 o 
   9   3   8      985.15      934.90     90.70 o 
  10   3   8     2646.57     2828.22    244.92 o 
  11   3   8     2005.31     1972.15     87.90 o 
  12   3   8      944.30      863.49     69.76 o 
  13   3   8     1268.90     1221.80    331.63 o 
  14   3   8     2032.20     2203.86    484.41 o 
 -12   4   8      671.20      456.87    128.37 o 
 -11   4   8     2674.52     2854.28    233.14 o 
 -10   4   8      213.47      234.73     81.44 o 
  -9   4   8     2061.33     2064.90     83.25 o 
  -8   4   8     1013.18     1101.55    134.25 o 
  -7   4   8     3622.15     3613.77    162.33 o 
  -6   4   8     2819.04     2744.05    124.56 o 
  -5   4   8       62.22      100.60     55.46 o 
  -4   4   8       77.87       86.46     35.10 o 
  -3   4   8      327.97      372.67     40.62 o 
  -2   4   8       16.47       19.54     13.38 o 
  -1   4   8     4245.36     4313.10     92.90 o 
   0   4   8       27.91       51.43     24.02 o 
   1   4   8     5829.50     6109.40    143.50 o 
   2   4   8      304.59      292.66     75.48 o 
   3   4   8       26.49       20.25     22.29 o 
   4   4   8     4993.69     5204.62    123.36 o 
   5   4   8      182.77      217.66     71.91 o 
   6   4   8      190.09      233.97     52.01 o 
   7   4   8     2745.38     2908.64    138.00 o 
   8   4   8     1498.33     1560.45     85.58 o 
   9   4   8     2904.03     2846.78    153.49 o 
  10   4   8     2427.16     2365.18    164.35 o 
  11   4   8      485.92      372.80    111.64 o 
  12   4   8      727.71      814.91    207.41 o 
  13   4   8     1375.95     1406.07    455.97 o 
  14   4   8      363.22      275.04    114.14 o 
 -12   5   8     1296.91     1114.63    376.41 o 
 -11   5   8        6.76       32.77     16.03 o 
 -10   5   8     2964.50     3094.02    252.87 o 
  -9   5   8       26.14       49.87     34.56 o 
  -8   5   8      177.22      242.08     95.47 o 
  -7   5   8      494.56      421.32    100.17 o 
  -6   5   8       46.18       81.73     30.25 o 
  -5   5   8       81.80       44.23     15.30 o 
  -4   5   8      760.87      735.40     45.35 o 
  -3   5   8     1881.79     1806.83    124.66 o 
  -2   5   8     1578.62     1623.99     73.30 o 
  -1   5   8       11.84       20.87     15.29 o 
   0   5   8    17895.38    18601.47    508.74 o 
   1   5   8      615.02      622.99     38.43 o 
   2   5   8      596.40      610.10     50.23 o 
   3   5   8    10223.80    10602.15    200.47 o 
   4   5   8     3174.01     3159.69    114.56 o 
   5   5   8     3401.06     3328.55    124.91 o 
   6   5   8     1390.43     1199.94    137.26 o 
   7   5   8     2607.97     2616.69    134.16 o 
   8   5   8      235.91      320.08     89.28 o 
   9   5   8     1975.95     2024.43    103.97 o 
  10   5   8     1035.98     1002.57     87.93 o 
  11   5   8     1249.16     1220.97     83.72 o 
  12   5   8      969.40      830.59    420.07 o 
  13   5   8       76.06       68.64     74.36 o 
  14   5   8     1353.23     1269.03    201.46 o 
 -12   6   8      318.59      305.39    106.03 o 
 -11   6   8      773.12      965.61    245.04 o 
 -10   6   8      424.61      657.89    192.86 o 
  -9   6   8      485.66      462.70    103.98 o 
  -8   6   8        6.83       11.86     22.50 o 
  -7   6   8      774.43      685.75     92.70 o 
  -6   6   8      714.51      443.06    202.74 o 
  -5   6   8     1560.05     1555.33    164.79 o 
  -4   6   8     5733.95     5721.72    190.84 o 
  -3   6   8      115.56      135.84     38.85 o 
  -2   6   8     1520.48     1582.81     81.33 o 
  -1   6   8    18612.27    19012.06    536.50 o 
   0   6   8      835.19      841.22     42.76 o 
   1   6   8     5334.42     5275.26    191.76 o 
   2   6   8     2543.44     2428.76    141.63 o 
   3   6   8     5967.44     5926.99    166.90 o 
   4   6   8    10898.89    11354.92    258.86 o 
   5   6   8      157.98      164.03     40.06 o 
   6   6   8        9.73       20.43     20.06 o 
   7   6   8       23.19       40.14     22.54 o 
   8   6   8     1767.82     1695.02     79.77 o 
   9   6   8     3325.16     3241.42    123.93 o 
  10   6   8     2652.02     2597.16     99.26 o 
  11   6   8        4.80       12.87     47.88 o 
  12   6   8       61.30      121.94     41.26 o 
  13   6   8     1581.37     1613.67    183.19 o 
 -12   7   8     1163.32      736.67    468.25 o 
 -11   7   8      255.91      245.16    115.33 o 
 -10   7   8      589.69      661.71    139.25 o 
  -9   7   8      112.16      133.28     80.39 o 
  -8   7   8       21.85       44.67     35.60 o 
  -7   7   8      494.85      442.53     54.06 o 
  -6   7   8     2409.17     2338.14    114.65 o 
  -5   7   8     1784.33     1678.12    129.70 o 
  -4   7   8     1078.61     1081.86     97.32 o 
  -3   7   8     6652.71     6668.59    173.62 o 
  -2   7   8     3225.38     3249.29    126.94 o 
  -1   7   8      820.70      825.04     56.86 o 
   0   7   8     8554.68     8947.60    208.70 o 
   1   7   8     1320.31     1484.88     92.45 o 
   2   7   8      446.03      539.74    127.03 o 
   3   7   8     5069.16     5307.99    157.66 o 
   4   7   8     2946.31     2857.12    108.77 o 
   5   7   8     1544.15     1516.21     66.64 o 
   6   7   8      113.97      117.63     45.11 o 
   7   7   8        1.07       32.90     24.06 o 
   8   7   8     1552.17     1532.57    156.58 o 
   9   7   8      800.79      849.64    145.64 o 
  10   7   8     1749.77     1716.09     83.85 o 
  11   7   8       61.81       65.27     49.16 o 
  12   7   8      803.24      708.21    179.94 o 
  13   7   8      602.86      435.08    168.17 o 
 -11   8   8      131.92      138.77     98.52 o 
 -10   8   8       24.02       42.94     56.95 o 
  -9   8   8       75.11       45.62     43.77 o 
  -7   8   8       96.44      129.65     68.52 o 
  -6   8   8     1439.12     1646.28    131.73 o 
  -5   8   8     2839.62     2240.51    187.39 o 
  -4   8   8     3238.06     3080.42    100.49 o 
  -3   8   8     1708.89     1713.92     54.35 o 
  -2   8   8       43.01       63.39     21.78 o 
  -1   8   8     7994.85     8509.42    217.10 o 
   0   8   8     1543.55     1519.71     61.65 o 
   1   8   8     3137.60     3169.78    116.55 o 
   2   8   8     1253.12     1355.93     61.00 o 
   3   8   8      916.39      934.92     77.23 o 
   4   8   8     1779.95     1704.67     73.71 o 
   5   8   8       44.25       43.81     27.16 o 
   6   8   8      443.39      483.16    102.72 o 
   7   8   8     1223.80     1236.15     71.52 o 
   8   8   8     1186.29     1100.59     68.24 o 
   9   8   8     3333.07     3175.60    156.33 o 
  10   8   8      532.83      630.18    165.80 o 
  11   8   8       89.34       57.26     47.76 o 
  12   8   8       30.51       46.72     41.75 o 
  13   8   8      107.75      119.99    107.46 o 
 -10   9   8      225.07      107.40     75.62 o 
  -9   9   8      650.86      744.78    248.86 o 
  -8   9   8       44.94       47.35     37.03 o 
  -7   9   8     1881.23     2023.41    572.97 o 
  -6   9   8     3002.29     3138.52    552.58 o 
  -5   9   8     1071.36      914.41    146.70 o 
  -4   9   8      523.66      515.21    140.51 o 
  -3   9   8      339.21      354.05     54.82 o 
  -2   9   8     5155.94     5573.61    150.85 o 
  -1   9   8      531.95      522.56     92.36 o 
   0   9   8     1437.15     1496.43     54.80 o 
   1   9   8      975.70     1047.26    100.35 o 
   2   9   8        6.54       21.84     17.55 o 
   3   9   8     4085.57     4294.78    130.71 o 
   4   9   8       93.50       73.15     31.52 o 
   5   9   8      811.15      848.74    154.12 o 
   6   9   8      287.49      275.94     64.56 o 
   7   9   8       62.64       51.55     23.98 o 
   8   9   8     1658.45     1662.03     83.61 o 
   9   9   8      337.61      308.16     79.28 o 
  10   9   8     1183.17     1189.84    270.37 o 
  11   9   8        0.41       21.91     36.27 o 
  12   9   8      136.69      112.87     64.16 o 
  -9  10   8      429.98      411.96    174.49 o 
  -8  10   8        0.89       17.53     57.13 o 
  -7  10   8       23.86       82.24     87.36 o 
  -6  10   8     4023.07     4372.66    343.08 o 
  -5  10   8      957.31     1038.60    248.38 o 
  -4  10   8     1449.16     1137.88    241.64 o 
  -3  10   8     2259.01     2026.61    214.74 o 
  -2  10   8      122.36      140.67     51.97 o 
  -1  10   8     3859.81     3890.16    161.86 o 
   0  10   8      107.12       83.03     42.11 o 
   1  10   8      279.04      306.63     72.84 o 
   2  10   8      774.34      698.62     78.77 o 
   3  10   8        0.38       21.37     19.10 o 
   4  10   8     1021.33     1100.15     80.56 o 
   5  10   8     1181.01     1090.82    105.63 o 
   6  10   8      857.44      800.79    146.11 o 
   7  10   8     1095.82     1094.72     90.20 o 
   8  10   8        0.85       23.05     18.64 o 
   9  10   8     1192.91     1183.98    326.80 o 
  10  10   8      323.98      253.17     95.65 o 
  11  10   8      161.78      168.18     53.84 o 
  -8  11   8      611.00      432.41    230.85 o 
  -7  11   8     2095.21     2238.63    544.41 o 
  -6  11   8     2240.74     2357.84    506.00 o 
  -5  11   8      942.84     1243.38    514.05 o 
  -4  11   8      421.27      342.75    114.79 o 
  -3  11   8      180.17      156.57     59.42 o 
  -2  11   8     1446.66     1441.48    180.13 o 
  -1  11   8      412.18      330.99    112.25 o 
   0  11   8      224.17      201.44     76.31 o 
   1  11   8        2.01       18.30     18.05 o 
   2  11   8      407.18      363.68     90.09 o 
   3  11   8      749.23      729.97    113.98 o 
   4  11   8     1630.88     1751.21     83.71 o 
   5  11   8      548.98      479.67    110.29 o 
   6  11   8      177.65      132.89     33.94 o 
   7  11   8     1169.82     1026.84     86.03 o 
   8  11   8     2660.50     2720.60    170.57 o 
   9  11   8       35.93       51.66     33.96 o 
  10  11   8     1380.07     1148.08    235.87 o 
  -7  12   8      518.80      666.00    220.65 o 
  -6  12   8     2865.94     2891.63    686.87 o 
  -5  12   8        0.74      -22.30     75.26 o 
  -4  12   8      438.91      434.68    181.23 o 
  -3  12   8     1419.80     1131.88    163.25 o 
  -2  12   8       55.43       59.89     33.10 o 
  -1  12   8      602.70      511.52    186.73 o 
   0  12   8      169.90      154.56     60.46 o 
   1  12   8       48.48       65.74     41.90 o 
   2  12   8       22.82       43.53     31.32 o 
   3  12   8      220.46      178.84     82.05 o 
   4  12   8     2415.77     2377.65    137.08 o 
   5  12   8      671.54      562.44    147.53 o 
   6  12   8      906.08      678.65    155.32 o 
   7  12   8     1584.63     1529.13    102.20 o 
   8  12   8        1.55       -0.52     31.75 o 
   9  12   8     2512.18     1854.70    365.53 o 
  -5  13   8      546.34      476.12    333.72 o 
  -4  13   8      834.47      911.10    458.71 o 
  -3  13   8        0.31       43.24     55.40 o 
  -2  13   8      421.54      380.45    129.49 o 
  -1  13   8        2.60       22.87     30.55 o 
   0  13   8        0.55       24.41     28.04 o 
   1  13   8      773.08      739.62    217.54 o 
   2  13   8      253.20      239.15     78.33 o 
   3  13   8     2423.19     2434.85    196.65 o 
   4  13   8     1866.06     1932.57    163.96 o 
   5  13   8     2330.67     2083.18    169.89 o 
   6  13   8      878.23      623.46    121.87 o 
   7  13   8      136.22       64.48     36.43 o 
   8  13   8     1874.67     1905.21    231.86 o 
  -3  14   8      182.87      192.68     84.98 o 
  -2  14   8      370.29      217.24     85.37 o 
  -1  14   8      365.48      224.16     69.14 o 
   0  14   8      618.64      509.92    190.58 o 
   1  14   8      441.65      312.28    110.31 o 
   2  14   8      157.57       93.57     37.96 o 
   3  14   8      996.33     1011.45    152.10 o 
   4  14   8     3589.70     3663.10    262.67 o 
   5  14   8       15.59       29.07     26.29 o 
  -3 -14   9       50.70       44.32     32.16 o 
  -2 -14   9        1.62       25.11     34.59 o 
  -1 -14   9       26.92       36.50     45.32 o 
   0 -14   9      455.60      392.28    242.53 o 
   1 -14   9     1564.04     1159.96    590.92 o 
   2 -14   9        1.61        5.90     47.47 o 
  -6 -13   9        0.06       16.21     24.20 o 
  -5 -13   9      552.26      388.18    130.19 o 
  -4 -13   9       64.81       65.85     36.41 o 
  -3 -13   9       78.04       65.21     36.60 o 
  -2 -13   9       30.63       33.70     21.58 o 
  -1 -13   9      471.79      310.04    109.66 o 
   0 -13   9     1023.16      811.57    156.42 o 
   1 -13   9        8.67       23.79     43.95 o 
   2 -13   9     1899.34     1871.10    310.46 o 
   3 -13   9      737.62      602.61    356.56 o 
   4 -13   9       84.48       77.82     73.23 o 
   5 -13   9     2968.30     3384.33    369.26 o 
  -8 -12   9      182.87      170.20    132.03 o 
  -7 -12   9      630.03      414.46    174.31 o 
  -6 -12   9      136.10       89.42     58.81 o 
  -5 -12   9      243.40      187.57     81.12 o 
  -4 -12   9      665.34      630.91    192.16 o 
  -3 -12   9      438.59      464.24    155.96 o 
  -2 -12   9      327.81      260.10    105.04 o 
  -1 -12   9     1227.51     1035.95     97.51 o 
   0 -12   9      326.74      243.26     86.32 o 
   1 -12   9     3271.11     3468.73    169.10 o 
   2 -12   9      565.54      441.26    168.38 o 
   3 -12   9      474.82      325.72    167.45 o 
   4 -12   9      791.17      774.83    387.39 o 
   5 -12   9      761.84      555.08    290.78 o 
   6 -12   9     1009.53      908.71    428.59 o 
   7 -12   9       35.92       87.60     84.74 o 
  -9 -11   9      396.64      325.10    135.79 o 
  -8 -11   9      926.90      757.16    124.27 o 
  -7 -11   9      161.57      117.84     51.95 o 
  -6 -11   9      209.58      176.45     76.20 o 
  -5 -11   9     2605.35     2498.35    159.84 o 
  -4 -11   9     1936.53     1643.21     96.19 o 
  -3 -11   9     1260.87     1150.02    115.18 o 
  -2 -11   9       58.95       87.11     41.04 o 
  -1 -11   9      392.72      422.99    116.45 o 
   0 -11   9     3555.84     3934.36    240.04 o 
   1 -11   9       99.10       54.33     39.18 o 
   2 -11   9     2213.50     2348.47    102.52 o 
   3 -11   9      694.45      520.47    149.22 o 
   4 -11   9      516.05      409.90    104.33 o 
   5 -11   9     1263.87     1399.69    497.00 o 
   6 -11   9       15.50       -1.07     74.48 o 
   7 -11   9        2.82       52.00     66.37 o 
   8 -11   9        3.64       47.35    108.48 o 
 -10 -10   9     1250.24     1088.69    464.49 o 
  -9 -10   9     1594.56     1400.30    110.01 o 
  -8 -10   9       37.68       32.40     32.49 o 
  -7 -10   9      737.51      607.29     68.10 o 
  -6 -10   9      913.52      885.53    224.33 o 
  -5 -10   9       69.00       60.22     28.06 o 
  -4 -10   9     2207.88     2072.09    140.54 o 
  -3 -10   9     1309.91     1405.79    110.53 o 
  -2 -10   9      413.34      372.97    127.46 o 
  -1 -10   9     2853.48     2867.36    117.92 o 
   0 -10   9        2.07       37.05     39.28 o 
   1 -10   9     3217.05     3475.84    178.31 o 
   2 -10   9      222.64      203.05     73.80 o 
   3 -10   9       88.85       82.64     36.02 o 
   4 -10   9      348.56      350.58     97.18 o 
   5 -10   9      591.92      433.17    118.37 o 
   6 -10   9      766.09      694.68    177.35 o 
   7 -10   9      233.93      272.17    153.74 o 
   8 -10   9       66.68      309.09     97.92 o 
   9 -10   9      347.84      221.84    135.97 o 
 -11  -9   9     2180.02     2251.81    262.51 o 
 -10  -9   9      495.48      505.23    264.18 o 
  -9  -9   9      610.40      553.26    192.88 o 
  -8  -9   9     2282.25     1939.24    469.71 o 
  -7  -9   9      271.91      293.79     95.93 o 
  -6  -9   9       56.18       47.30     24.39 o 
  -5  -9   9     3808.14     3662.72    152.36 o 
  -4  -9   9     1246.31     1157.73    131.84 o 
  -3  -9   9       16.47       29.71     18.40 o 
  -2  -9   9       20.81       53.37     33.46 o 
  -1  -9   9       38.65       47.54     34.94 o 
   0  -9   9     3144.84     3310.32    131.20 o 
   1  -9   9      389.85      331.48     89.76 o 
   2  -9   9      353.40      286.20     95.42 o 
   3  -9   9     1065.58     1082.75    221.74 o 
   4  -9   9      697.14      668.26    140.34 o 
   5  -9   9     2253.93     2010.10    161.43 o 
   6  -9   9     1386.65     1283.39    103.19 o 
   7  -9   9      462.60      365.44     90.54 o 
   8  -9   9       64.59       12.78     31.86 o 
   9  -9   9      570.70      594.56    283.98 o 
  10  -9   9     2206.66     2122.76    519.24 o 
 -11  -8   9      231.57      213.02    163.58 o 
 -10  -8   9     1829.39     1970.87    478.69 o 
  -9  -8   9     2114.40     2196.79    144.29 o 
  -8  -8   9       30.14       23.97     24.96 o 
  -7  -8   9      540.78      398.86    148.56 o 
  -6  -8   9      403.53      422.49    101.67 o 
  -5  -8   9      421.60      447.72    107.07 o 
  -4  -8   9     1377.77     1439.91     70.12 o 
  -3  -8   9       45.41       33.31     30.25 o 
  -2  -8   9       26.01       77.77     26.19 o 
  -1  -8   9     2039.53     2191.49     93.61 o 
   0  -8   9      686.12      631.55    161.60 o 
   1  -8   9     2603.16     2690.92    137.10 o 
   2  -8   9      143.38      143.61     46.89 o 
   3  -8   9      327.43      323.88    119.14 o 
   4  -8   9      459.08      423.24    100.30 o 
   5  -8   9      421.94      404.15     90.83 o 
   6  -8   9     1171.05     1274.96     95.94 o 
   7  -8   9      124.90      155.17     50.44 o 
   8  -8   9      380.70      373.08     99.60 o 
   9  -8   9     4413.21     4402.36    214.18 o 
  10  -8   9      594.80      633.38    166.86 o 
  11  -8   9     3226.99     3745.12    826.06 o 
 -12  -7   9       18.94       48.01     40.25 o 
 -11  -7   9     2181.73     2095.56    523.59 o 
 -10  -7   9     1503.14     1170.15    144.85 o 
  -9  -7   9       83.70       60.46     40.40 o 
  -8  -7   9      884.04      768.72    105.52 o 
  -7  -7   9      189.08      167.89     46.09 o 
  -6  -7   9      145.83      121.92     45.97 o 
  -5  -7   9     2901.40     2918.47    106.77 o 
  -4  -7   9     2222.21     2239.57     78.47 o 
  -3  -7   9     1305.59     1421.12     85.06 o 
  -2  -7   9      177.74      238.60     61.42 o 
  -1  -7   9      709.03      741.79     72.22 o 
   0  -7   9     2126.14     2031.71    107.25 o 
   1  -7   9      279.86      265.46     98.99 o 
   2  -7   9       11.81       44.07     61.07 o 
   3  -7   9        0.19        5.37     30.29 o 
   4  -7   9       12.56       21.80     17.00 o 
   5  -7   9     2846.53     2709.21    153.84 o 
   6  -7   9     2887.59     2816.95    159.43 o 
   7  -7   9     1390.03     1270.97    217.37 o 
   8  -7   9     1666.04     1713.05    120.65 o 
   9  -7   9      785.38      777.32    205.15 o 
  10  -7   9     3841.03     3971.96    296.50 o 
  11  -7   9      926.82      700.96    100.97 o 
  12  -7   9      378.32      246.23    146.76 o 
 -12  -6   9      729.41      694.45    297.76 o 
 -11  -6   9     2021.00     2168.62    680.37 o 
 -10  -6   9      596.99      666.00    265.14 o 
  -9  -6   9      761.15      713.83     56.33 o 
  -8  -6   9      290.20      202.90     69.95 o 
  -7  -6   9        0.43       21.49     13.08 o 
  -6  -6   9      182.22      155.03     42.27 o 
  -5  -6   9     1168.73     1222.14     53.80 o 
  -4  -6   9      886.42      862.96     57.41 o 
  -3  -6   9      524.39      465.93    109.28 o 
  -2  -6   9      111.39      152.44     49.76 o 
  -1  -6   9     2654.84     2643.19    125.41 o 
   0  -6   9     1504.80     1532.25     80.67 o 
   1  -6   9     3498.09     3445.98    165.32 o 
   2  -6   9       26.45       50.14     29.94 o 
   3  -6   9      245.01      249.33     88.76 o 
   4  -6   9       92.59       83.00     39.86 o 
   5  -6   9     1670.77     1523.72    236.14 o 
   6  -6   9     4167.59     4027.45    174.24 o 
   7  -6   9      435.34      416.55    100.51 o 
   8  -6   9      338.03      319.85     90.09 o 
   9  -6   9     3969.93     4180.86    298.99 o 
  10  -6   9       37.20       56.22     39.50 o 
  11  -6   9     1054.60      893.17    252.37 o 
  12  -6   9      943.00      928.63    110.74 o 
 -13  -5   9      162.14      171.63    105.49 o 
 -12  -5   9      559.55      550.19    215.22 o 
 -11  -5   9     1353.93     1402.67    409.69 o 
 -10  -5   9      668.86      649.96    271.70 o 
  -9  -5   9        1.87       14.85     30.29 o 
  -8  -5   9       80.70       55.22     18.88 o 
  -7  -5   9        0.10       22.91     13.02 o 
  -6  -5   9      731.41      716.82     47.92 o 
  -5  -5   9      962.29      945.49     48.38 o 
  -4  -5   9     9452.47     9544.30    217.54 o 
  -3  -5   9      292.23      363.13     82.12 o 
  -2  -5   9        0.55       27.69     19.24 o 
  -1  -5   9     7813.63     8025.13    218.80 o 
   0  -5   9     1534.15     1483.28     84.81 o 
   1  -5   9       62.77       55.58     21.60 o 
   2  -5   9     1738.43     1613.48     92.68 o 
   3  -5   9      106.15       75.21     45.06 o 
   4  -5   9      338.07      359.88     64.12 o 
   5  -5   9     5092.89     4962.97    187.60 o 
   6  -5   9     1427.58     1680.97    269.61 o 
   7  -5   9     1805.40     1808.95    124.13 o 
   8  -5   9      584.22      732.17    140.78 o 
   9  -5   9      244.00      331.25     80.13 o 
  10  -5   9     3266.78     3299.92    204.09 o 
  11  -5   9     1255.58      929.11    157.26 o 
  12  -5   9      293.73      167.63     82.83 o 
  13  -5   9       46.78       32.46     34.74 o 
 -13  -4   9      358.19      202.16    180.45 o 
 -12  -4   9      388.58      328.53    140.68 o 
 -11  -4   9      714.73      844.43    270.26 o 
 -10  -4   9      138.99      169.06     83.49 o 
  -9  -4   9       18.55       48.72     54.21 o 
  -8  -4   9      214.02      202.65     61.33 o 
  -7  -4   9      145.54      140.57     41.80 o 
  -6  -4   9      137.61      123.89     37.56 o 
  -5  -4   9     8290.40     8642.75    297.13 o 
  -4  -4   9      416.23      323.58     62.96 o 
  -3  -4   9     6483.33     6592.82    177.46 o 
  -2  -4   9     1621.87     1776.90     91.76 o 
  -1  -4   9     9233.48     9252.90    184.96 o 
   0  -4   9     8132.84     8144.25    163.87 o 
   1  -4   9     3749.17     3764.57    146.38 o 
   2  -4   9      158.77      151.50     38.61 o 
   3  -4   9      643.87      733.59    124.81 o 
   4  -4   9     5107.04     5176.61    145.79 o 
   5  -4   9     3087.91     2931.66    197.71 o 
   6  -4   9     3797.04     4211.56    188.95 o 
   7  -4   9     1585.19     1477.79    111.67 o 
   8  -4   9      109.29      119.12     45.89 o 
   9  -4   9     6230.13     6461.84    315.86 o 
  10  -4   9      264.95      175.42     58.50 o 
  11  -4   9      692.00      459.13    195.43 o 
  12  -4   9       23.78       38.15     31.99 o 
  13  -4   9      294.71      179.10    121.77 o 
 -13  -3   9       78.24       94.64     94.52 o 
 -12  -3   9      839.91      892.85    225.36 o 
 -11  -3   9      540.60      468.37    218.02 o 
 -10  -3   9       10.32       36.85     52.24 o 
  -9  -3   9      456.93      439.83    135.45 o 
  -8  -3   9      238.84      188.29     30.73 o 
  -7  -3   9      176.91      164.13     41.24 o 
  -6  -3   9     2860.61     3024.81    104.50 o 
  -5  -3   9      736.99      718.02     28.27 o 
  -4  -3   9    14058.13    13573.72    636.17 o 
  -3  -3   9     1121.08     1041.72     41.40 o 
  -2  -3   9      989.02      888.00     39.46 o 
  -1  -3   9     8065.49     7835.81    179.20 o 
   0  -3   9     7850.47     7623.94    212.15 o 
   1  -3   9      503.73      673.53    121.75 o 
   2  -3   9     1485.07     1604.04     73.82 o 
   3  -3   9     1164.91     1247.63     84.66 o 
   4  -3   9     1056.84     1117.26     85.04 o 
   5  -3   9     5088.70     5289.51    159.74 o 
   6  -3   9     1083.30     1154.88     91.26 o 
   7  -3   9        4.55       47.30     28.42 o 
   8  -3   9     5132.89     4570.38    589.91 o 
   9  -3   9       99.34      146.57     60.92 o 
  10  -3   9     1021.63     1054.91    274.11 o 
  11  -3   9      330.41      310.16    112.22 o 
  12  -3   9       65.46       51.91     37.38 o 
  13  -3   9        2.07       22.01     33.12 o 
 -13  -2   9       34.58       47.95     60.17 o 
 -12  -2   9       47.13      111.34     72.22 o 
 -11  -2   9        5.76       43.71     35.30 o 
 -10  -2   9      213.15      279.21    107.82 o 
  -9  -2   9      413.93      456.88    107.79 o 
  -8  -2   9     1105.36     1146.52    104.27 o 
  -7  -2   9      984.69      838.75    136.07 o 
  -6  -2   9      354.25      197.54     69.19 o 
  -5  -2   9    12377.96    11634.06    730.17 o 
  -4  -2   9     3356.00     3335.79     94.66 o 
  -3  -2   9       10.85       32.00     12.84 o 
  -2  -2   9     4057.31     3986.80    117.47 o 
  -1  -2   9    10434.48    10422.02    190.99 o 
   0  -2   9     2091.29     2000.57     61.52 o 
   1  -2   9     1050.65     1070.64     63.24 o 
   2  -2   9      282.10      429.13     60.61 o 
   3  -2   9     1250.39     1400.46     81.08 o 
   4  -2   9     3594.48     3803.24    133.72 o 
   5  -2   9     4776.18     4616.04    170.15 o 
   6  -2   9     2390.63     2581.65    111.69 o 
   7  -2   9      705.00      785.06    154.37 o 
   8  -2   9        6.04       20.58     26.22 o 
   9  -2   9     2368.90     2585.73    142.17 o 
  10  -2   9      428.01      458.09    126.73 o 
  11  -2   9      143.09      134.26     61.29 o 
  12  -2   9      545.50      485.28    164.27 o 
  13  -2   9        7.44       26.24     25.67 o 
 -13  -1   9      218.20      155.11    129.88 o 
 -12  -1   9      495.81      422.69    220.77 o 
 -11  -1   9     1083.62     1160.85    323.52 o 
 -10  -1   9      384.45      481.82    138.02 o 
  -9  -1   9     1997.02     2273.31    147.92 o 
  -8  -1   9      148.24      181.85     58.07 o 
  -7  -1   9      197.54      295.77     91.50 o 
  -6  -1   9     9284.92     9808.84    282.25 o 
  -5  -1   9     2439.81     2555.26    165.75 o 
  -4  -1   9     4736.17     4187.56    465.42 o 
  -3  -1   9     2391.32     2290.93     69.12 o 
  -2  -1   9     2690.49     2649.55     70.44 o 
  -1  -1   9     3193.98     3147.75     84.09 o 
   0  -1   9     1625.14     1602.06     63.52 o 
   1  -1   9      416.50      467.27     86.72 o 
   2  -1   9     2128.72     2209.18     72.38 o 
   3  -1   9       14.90       33.38     15.27 o 
   4  -1   9     2251.48     2232.93     92.83 o 
   5  -1   9     2815.76     2914.92    141.19 o 
   6  -1   9     2374.40     2247.30    125.93 o 
   7  -1   9       28.30       44.27     43.90 o 
   8  -1   9     1773.92     1995.95     99.27 o 
   9  -1   9     1667.48     1665.68    123.88 o 
  10  -1   9      350.13      399.77    102.23 o 
  11  -1   9       52.80       62.47     43.65 o 
  12  -1   9      580.18      418.43    129.88 o 
  13  -1   9      136.45      101.28     55.58 o 
  14  -1   9      349.57      349.64    162.92 o 
 -13   0   9      143.78      115.33     94.22 o 
 -12   0   9      130.79       87.84     48.48 o 
 -11   0   9      923.42     1093.70    272.65 o 
 -10   0   9     1209.07     1149.82     84.21 o 
  -9   0   9       27.19       46.05     23.90 o 
  -8   0   9     1458.23     1624.65     85.34 o 
  -7   0   9     1980.87     2108.26    108.70 o 
  -6   0   9     1234.29     1319.84    122.47 o 
  -5   0   9    15399.63    16825.82    505.76 o 
  -4   0   9     4760.71     4925.04    192.71 o 
  -3   0   9      616.81      581.26     48.50 o 
  -2   0   9      267.80      259.70     21.42 o 
  -1   0   9     3514.90     3595.97    111.82 o 
   0   0   9      707.57      690.64     48.45 o 
   1   0   9      510.28      434.44     38.85 o 
   2   0   9      225.64      268.85     82.49 o 
   3   0   9      495.28      531.13     61.91 o 
   4   0   9      152.56      138.55     40.40 o 
   5   0   9     4125.15     4079.96    171.39 o 
   6   0   9      396.55      435.77    104.21 o 
   7   0   9       37.10       63.11     35.26 o 
   8   0   9      857.93      992.39     87.37 o 
   9   0   9     1505.81     1544.02    112.24 o 
  10   0   9      918.01      834.52     82.72 o 
  11   0   9     1634.91     1316.56    273.33 o 
  12   0   9       45.94       90.12     52.90 o 
  13   0   9      588.14      447.61    153.46 o 
  14   0   9     2293.36     1921.13    754.14 o 
 -13   1   9      119.41      106.81    103.65 o 
 -12   1   9       43.12       87.25     60.89 o 
 -11   1   9     2502.26     2693.64    432.89 o 
 -10   1   9      833.71      966.96    217.31 o 
  -9   1   9     2785.93     2965.01    145.28 o 
  -8   1   9     1262.31     1357.46    100.44 o 
  -7   1   9      493.98      558.89    128.06 o 
  -6   1   9     6019.96     6394.08    223.18 o 
  -5   1   9     5387.64     5252.04    262.05 o 
  -4   1   9      913.40      891.51     65.17 o 
  -3   1   9       92.79      193.60     63.40 o 
  -2   1   9     1920.05     1818.85     72.46 o 
  -1   1   9     6174.88     6283.45    140.54 o 
   0   1   9      850.06      908.70     61.95 o 
   1   1   9      886.37      918.82     63.81 o 
   2   1   9      597.51      541.75     59.46 o 
   3   1   9       10.41       17.18     25.50 o 
   4   1   9     5059.42     5126.64    183.67 o 
   5   1   9     2459.38     2480.87    153.65 o 
   6   1   9     4008.39     4243.71    178.52 o 
   7   1   9       94.09      115.89     37.27 o 
   8   1   9     1539.50     1688.82    101.81 o 
   9   1   9     4278.71     4435.67    181.00 o 
  10   1   9     1310.56     1306.17     94.43 o 
  11   1   9      137.97      154.80     51.82 o 
  12   1   9     1606.99     1517.06     98.23 o 
  13   1   9      745.20      581.98    300.74 o 
  14   1   9      730.10      686.16    305.93 o 
 -13   2   9      820.65      538.14    203.47 o 
 -12   2   9     1134.71     1055.53    323.64 o 
 -11   2   9      568.96      454.38    160.74 o 
 -10   2   9     2913.64     3128.79    177.19 o 
  -9   2   9       93.12       97.46     41.75 o 
  -8   2   9     2305.96     2334.46    117.90 o 
  -7   2   9     2988.57     3312.64    165.39 o 
  -6   2   9      827.43      949.77    149.48 o 
  -5   2   9     1764.28     2051.16    157.05 o 
  -4   2   9     2034.91     2073.30    128.81 o 
  -3   2   9      888.64      837.74     54.73 o 
  -2   2   9      128.63      137.74     29.80 o 
  -1   2   9     1441.16     1541.08     62.42 o 
   0   2   9     3355.23     3278.30    104.23 o 
   1   2   9      196.50      212.13     52.42 o 
   2   2   9     3945.31     4177.38    182.86 o 
   3   2   9     6035.75     6090.88    163.78 o 
   4   2   9     2925.08     2837.72    139.76 o 
   5   2   9    13912.38    14488.50    442.95 o 
   6   2   9     1108.97     1096.52     87.04 o 
   7   2   9       22.72       41.05     29.27 o 
   8   2   9     1058.28     1138.62    142.86 o 
   9   2   9     2660.50     2701.77    163.78 o 
  10   2   9      534.21      497.57    147.48 o 
  11   2   9      420.54      335.26    133.65 o 
  12   2   9        4.99       26.50     24.29 o 
  13   2   9      624.69      656.10    426.33 o 
  14   2   9     2908.23     2418.37    700.83 o 
 -13   3   9      110.52       29.10     32.74 o 
 -12   3   9       11.24       11.03     26.12 o 
 -11   3   9     3127.63     3294.85    163.03 o 
 -10   3   9      160.65      105.03     49.55 o 
  -9   3   9     1430.08     1498.28    176.16 o 
  -8   3   9     2183.97     2162.84     92.78 o 
  -7   3   9      895.56      925.65     78.38 o 
  -6   3   9     2928.93     3071.63    139.25 o 
  -5   3   9     3688.62     3880.22    179.18 o 
  -4   3   9        0.12       38.13     23.11 o 
  -3   3   9      613.56      639.70    144.03 o 
  -2   3   9      206.53      187.66     32.70 o 
  -1   3   9     3262.17     3328.06    100.43 o 
   0   3   9     2873.22     2831.61     91.06 o 
   1   3   9     6452.52     6438.42    327.45 o 
   2   3   9     5770.83     5985.75    168.83 o 
   3   3   9      175.20      172.60     51.69 o 
   4   3   9    16287.80    16991.99    512.59 o 
   5   3   9     4564.94     4767.61    202.15 o 
   6   3   9      588.80      572.25     51.41 o 
   7   3   9      221.98      244.60     71.21 o 
   8   3   9     3392.81     3483.01    153.95 o 
   9   3   9     1960.41     1949.83     87.11 o 
  10   3   9        3.32       21.66     40.16 o 
  11   3   9       21.46       16.57     30.66 o 
  12   3   9      244.28      185.34     75.97 o 
  13   3   9      720.91      726.77    262.57 o 
  14   3   9      735.96      543.57    383.93 o 
 -12   4   9      733.08      498.73    215.52 o 
 -11   4   9       21.92       31.16     31.41 o 
 -10   4   9     2392.84     2442.69    142.04 o 
  -9   4   9        1.40       41.53     21.99 o 
  -8   4   9      265.83      248.72     84.24 o 
  -7   4   9     3555.56     3685.99    149.69 o 
  -6   4   9     1159.15     1195.46     67.15 o 
  -5   4   9     2649.37     2439.48    100.60 o 
  -4   4   9     4504.23     4737.96    152.65 o 
  -3   4   9       82.16       55.58     41.45 o 
  -2   4   9      105.03      105.17     24.63 o 
  -1   4   9     1528.07     1498.14     52.83 o 
   0   4   9     6401.17     6653.63    144.64 o 
   1   4   9      131.09      191.07     71.15 o 
   2   4   9     3372.33     3323.37    124.57 o 
   3   4   9    11162.05    11768.93    367.77 o 
   4   4   9     5380.13     5290.64    269.18 o 
   5   4   9     8451.84     8688.18    251.45 o 
   6   4   9     1010.10     1052.11     88.21 o 
   7   4   9     2162.76     2291.27    105.82 o 
   8   4   9      926.33     1105.60    122.31 o 
   9   4   9      882.06      860.22     81.60 o 
  10   4   9      334.90      293.13    102.78 o 
  11   4   9      224.82      172.48     78.26 o 
  12   4   9       16.33       47.59     43.89 o 
  13   4   9      899.09      847.83    384.47 o 
 -12   5   9      158.13       94.76     72.87 o 
 -11   5   9     1153.16     1147.13    287.26 o 
 -10   5   9      499.42      404.71    160.23 o 
  -9   5   9      369.55      296.30    138.66 o 
  -8   5   9      392.59      356.32    120.49 o 
  -7   5   9       29.61       36.82     19.22 o 
  -6   5   9      960.55      934.90     69.20 o 
  -5   5   9      602.64      609.66     81.55 o 
  -4   5   9     1106.16     1070.71     58.92 o 
  -3   5   9      549.65      483.48     37.41 o 
  -2   5   9      815.28      807.44     63.28 o 
  -1   5   9    15938.20    16884.85    415.68 o 
   0   5   9     2132.85     2077.01    109.94 o 
   1   5   9     5544.30     5843.18    164.20 o 
   2   5   9     8404.46     9001.48    237.05 o 
   3   5   9     1112.98     1151.27     78.86 o 
   4   5   9     3416.81     3253.30    126.87 o 
   5   5   9     2355.22     2298.73     82.72 o 
   6   5   9      548.72      532.54    108.11 o 
   7   5   9     1445.62     1461.26    152.31 o 
   8   5   9     3864.73     3689.90    196.25 o 
   9   5   9     2426.13     2581.61    108.61 o 
  10   5   9      309.36      287.82    118.49 o 
  11   5   9      119.81       91.60     29.46 o 
  12   5   9      230.00      199.72     74.66 o 
  13   5   9      715.26      512.38    311.59 o 
 -12   6   9      673.34      474.99    206.28 o 
 -11   6   9      990.93      913.13    250.82 o 
 -10   6   9      802.24      839.54    289.71 o 
  -9   6   9       61.46       78.90     47.11 o 
  -8   6   9       63.89       84.19     35.97 o 
  -7   6   9      302.04      314.20     89.26 o 
  -6   6   9      495.99      442.68    121.67 o 
  -5   6   9     2202.41     2162.43     82.10 o 
  -4   6   9     2087.45     1019.95    707.06 o 
  -3   6   9      121.06      150.09     45.80 o 
  -2   6   9     5835.67     5667.02    151.35 o 
  -1   6   9       97.82      121.56     34.87 o 
   0   6   9     8599.49     9147.43    208.98 o 
   1   6   9     2503.53     2583.14    104.27 o 
   2   6   9        0.78       32.95     15.81 o 
   3   6   9     8452.60     8663.47    208.35 o 
   4   6   9     2611.74     2789.63    113.49 o 
   5   6   9     1515.67     1513.72     68.67 o 
   6   6   9      118.97      141.15     49.44 o 
   7   6   9     2271.80     2208.62    103.14 o 
   8   6   9     2428.45     2255.19     82.88 o 
   9   6   9        0.31       27.65     23.40 o 
  10   6   9     1344.55     1332.47     91.88 o 
  11   6   9      443.78      419.15     97.76 o 
  12   6   9      155.53      186.24     86.84 o 
  13   6   9      468.45      432.89    178.09 o 
 -11   7   9     1002.25      971.15    363.95 o 
 -10   7   9     1144.58     1326.34    372.30 o 
  -9   7   9      156.33      179.14    102.39 o 
  -8   7   9      697.41      730.41    203.00 o 
  -7   7   9      265.95      285.77    121.83 o 
  -6   7   9      889.29      795.68     55.21 o 
  -5   7   9      554.07      496.35    121.39 o 
  -4   7   9     1295.69     1125.22    173.56 o 
  -3   7   9      380.56      384.14     68.60 o 
  -2   7   9      390.17      444.46     44.14 o 
  -1   7   9     8876.66     9188.43    316.38 o 
   0   7   9       20.88       33.96     21.07 o 
   1   7   9       69.83       84.73     31.06 o 
   2   7   9     7895.06     8271.96    216.33 o 
   3   7   9      613.58      658.94    136.00 o 
   4   7   9     2326.90     2308.40     77.75 o 
   5   7   9       77.33       96.48     28.67 o 
   6   7   9      401.71      367.28     97.54 o 
   7   7   9        1.49        2.65     19.46 o 
   8   7   9        4.89       25.79     22.31 o 
   9   7   9      792.59      703.40    160.17 o 
  10   7   9       95.11       87.86     33.28 o 
  11   7   9     1035.60      948.61    283.01 o 
  12   7   9      637.81      579.46    197.82 o 
 -10   8   9     1053.32     1134.73    275.10 o 
  -9   8   9      101.70       98.58     85.10 o 
  -8   8   9     1088.72     1084.04    435.69 o 
  -7   8   9      646.83      812.58    379.58 o 
  -6   8   9      243.88      291.91    123.80 o 
  -5   8   9     1975.23     1759.67    377.58 o 
  -4   8   9        2.02       18.34     13.70 o 
  -3   8   9     1252.08     1255.12    154.59 o 
  -2   8   9     3460.13     3660.11    115.64 o 
  -1   8   9      811.67      788.09     59.29 o 
   0   8   9     2358.69     2617.85    105.03 o 
   1   8   9     1239.66     1270.90     55.73 o 
   2   8   9      239.50      269.58     77.21 o 
   3   8   9     2760.04     2950.98    109.01 o 
   4   8   9      701.40      719.22    147.26 o 
   5   8   9     1523.00     1461.08     70.53 o 
   6   8   9      932.55      874.91    181.54 o 
   7   8   9      108.52       82.50     43.71 o 
   8   8   9     1954.42     2033.04    107.59 o 
   9   8   9      714.11      719.41    139.43 o 
  10   8   9     1832.83     1791.46    151.98 o 
  11   8   9      340.24      314.55    115.92 o 
  12   8   9       65.02       52.78     50.51 o 
 -10   9   9      524.14      454.18    149.56 o 
  -9   9   9      472.51      409.39    209.02 o 
  -8   9   9      806.88      692.78    320.12 o 
  -7   9   9      467.50      479.05    173.78 o 
  -6   9   9     1633.81     1561.36    533.97 o 
  -5   9   9      204.72      163.22    123.74 o 
  -4   9   9     2102.85     2317.41    387.75 o 
  -3   9   9     1573.87     1330.89    134.36 o 
  -2   9   9      359.74      346.68     41.65 o 
  -1   9   9     3032.76     3291.76    107.34 o 
   0   9   9        1.24       39.29     19.78 o 
   1   9   9       39.71       63.07     25.41 o 
   2   9   9     2165.03     2236.12    104.23 o 
   3   9   9      813.83      823.87     59.92 o 
   4   9   9      217.24      173.12     53.19 o 
   5   9   9       81.19      102.52     39.28 o 
   6   9   9      624.44      529.51    123.61 o 
   7   9   9      403.59      409.58    100.12 o 
   8   9   9      639.32      540.47    147.98 o 
   9   9   9     4702.90     4721.83    159.02 o 
  10   9   9       89.90       73.37     60.45 o 
  11   9   9      489.70      465.53    145.44 o 
  -8  10   9      358.87      314.28    122.85 o 
  -7  10   9       23.85       63.57     61.54 o 
  -6  10   9      315.28      360.91    166.26 o 
  -5  10   9     2127.26     2218.05    408.74 o 
  -4  10   9        1.12       44.25     41.57 o 
  -3  10   9       13.90       27.33     24.00 o 
  -2  10   9     5886.85     6045.86    293.85 o 
  -1  10   9        3.72       15.62     16.55 o 
   0  10   9      168.62      154.62     47.22 o 
   1  10   9      615.47      582.85     66.69 o 
   2  10   9      125.95       88.60     38.47 o 
   3  10   9        7.77       33.53     25.92 o 
   4  10   9      239.69      229.34     87.66 o 
   5  10   9     1317.08     1199.88     96.61 o 
   6  10   9      220.05      179.81     65.38 o 
   7  10   9      332.64      297.22     78.33 o 
   8  10   9     4228.60     4220.47    161.22 o 
   9  10   9      133.64      162.22     69.42 o 
  10  10   9      967.53      939.24    163.67 o 
  -8  11   9      662.83      549.41    213.79 o 
  -7  11   9      289.81      183.32    110.92 o 
  -6  11   9      770.42      837.75    262.39 o 
  -5  11   9      309.73      312.72    187.61 o 
  -4  11   9      703.14      666.84    256.31 o 
  -3  11   9      797.29      766.25    351.84 o 
  -2  11   9       51.27       32.34     32.43 o 
  -1  11   9     1594.36     1567.53     84.06 o 
   0  11   9       71.29       46.16     30.28 o 
   1  11   9      152.74      114.75     52.48 o 
   2  11   9      695.47      598.98     57.37 o 
   3  11   9        4.11       32.77     19.06 o 
   4  11   9      801.96      759.40    143.19 o 
   5  11   9     2099.81     2055.16     94.43 o 
   6  11   9     2168.28     2238.61    215.86 o 
   7  11   9     1244.82     1323.08     87.16 o 
   8  11   9       75.60       88.08     37.26 o 
   9  11   9     3170.79     3319.18    270.58 o 
  -6  12   9      176.20      173.66    114.26 o 
  -5  12   9     1675.05     1529.69    409.69 o 
  -4  12   9       77.76      113.96     74.01 o 
  -3  12   9       30.28       49.08     57.49 o 
  -2  12   9      753.71      677.77     92.37 o 
  -1  12   9      700.93      505.82    200.49 o 
   0  12   9      207.85      164.99     71.43 o 
   1  12   9        2.91       30.07     33.24 o 
   2  12   9      170.80      116.27     51.23 o 
   3  12   9      497.87      413.46    127.19 o 
   4  12   9      392.68      350.79    108.28 o 
   5  12   9     3213.06     3377.14    204.66 o 
   6  12   9        8.35       28.05     33.32 o 
   7  12   9       31.21       25.94     24.33 o 
   8  12   9     4096.60     3973.02    275.88 o 
  -4  13   9      280.35      245.70    158.99 o 
  -3  13   9       77.77       91.30     54.45 o 
  -2  13   9      453.49      434.56    178.78 o 
  -1  13   9      253.10      238.33     77.99 o 
   0  13   9      260.80      206.63     78.55 o 
   1  13   9      538.58      398.97    135.05 o 
   2  13   9      325.51      296.62     93.36 o 
   3  13   9     1268.27     1252.68     90.66 o 
   4  13   9     1092.75      787.24    279.02 o 
   5  13   9       58.19       34.51     24.25 o 
   6  13   9      510.19      363.03    140.29 o 
   7  13   9     2714.20     2417.77    287.74 o 
  -1  14   9     1590.45     1133.42    488.35 o 
   0  14   9      447.09      304.44    122.22 o 
   1  14   9       38.27       31.18     27.44 o 
   2  14   9      736.96      445.13    130.14 o 
   3  14   9      334.16      275.01    100.36 o 
   4  14   9      168.10      122.72     63.07 o 
  -4 -13  10     2177.89     1935.68    215.58 o 
  -3 -13  10      105.51       68.72     38.59 o 
  -2 -13  10       91.71       46.76     31.64 o 
  -1 -13  10      453.74      253.19    100.39 o 
   0 -13  10       67.46       34.83     29.66 o 
   1 -13  10     1610.51     1586.28    195.60 o 
   2 -13  10       50.08       71.38     55.52 o 
   3 -13  10        1.02       44.61     62.38 o 
  -6 -12  10     1198.65      781.08    280.27 o 
  -5 -12  10     1982.32     1894.05    169.57 o 
  -4 -12  10        0.57       20.05     18.37 o 
  -3 -12  10     1462.07     1316.47     80.24 o 
  -2 -12  10       10.76       43.74     29.48 o 
  -1 -12  10       27.35       19.60     23.93 o 
   0 -12  10     1853.03     1696.73    130.92 o 
   1 -12  10      296.37      264.57     97.51 o 
   2 -12  10       68.80       64.12     28.80 o 
   3 -12  10      405.23      359.96    165.84 o 
   4 -12  10       35.43       79.08     65.78 o 
   5 -12  10     1210.76      946.11    443.32 o 
   6 -12  10       19.37       55.76     68.82 o 
  -8 -11  10     1410.17     1008.17    265.26 o 
  -7 -11  10      340.55      279.91    106.99 o 
  -6 -11  10     1467.38     1234.30    107.97 o 
  -5 -11  10      830.15      652.98    189.30 o 
  -4 -11  10     2501.20     2597.61    119.25 o 
  -3 -11  10      261.58      170.91     73.14 o 
  -2 -11  10      320.82      214.15     91.36 o 
  -1 -11  10       77.29       65.67     40.76 o 
   0 -11  10       45.76       40.72     34.65 o 
   1 -11  10     1453.46     1467.54    193.13 o 
   2 -11  10       49.93       67.54     35.14 o 
   3 -11  10        1.06        9.44     28.08 o 
   4 -11  10     1103.00      901.38    235.71 o 
   5 -11  10        2.55       55.70     55.52 o 
   6 -11  10      446.36      397.58    220.83 o 
   7 -11  10       19.22       45.50     69.47 o 
  -9 -10  10     1570.74     1252.21    544.47 o 
  -8 -10  10     1126.91      918.57     93.42 o 
  -7 -10  10      924.92      645.25    171.65 o 
  -6 -10  10      666.78      524.72    172.45 o 
  -5 -10  10     1684.11     1808.88    113.75 o 
  -4 -10  10        0.08       14.95     17.88 o 
  -3 -10  10       51.34       38.73     26.69 o 
  -2 -10  10      112.58       86.87     34.81 o 
  -1 -10  10        4.61       29.07     37.09 o 
   0 -10  10     2970.20     3021.53    180.04 o 
   1 -10  10     1110.71     1120.39    269.95 o 
   2 -10  10      172.98      163.38     59.59 o 
   3 -10  10       97.81      149.03     54.60 o 
   4 -10  10       32.91       43.41     37.33 o 
   5 -10  10      978.84      963.84    285.29 o 
   6 -10  10        5.06       17.69     25.34 o 
   7 -10  10      396.42      307.54    210.87 o 
   8 -10  10      160.38      147.12     84.03 o 
 -10  -9  10     1757.91     1735.25    464.55 o 
  -9  -9  10     1947.69     1784.75    374.51 o 
  -8  -9  10      455.05      346.90    117.98 o 
  -7  -9  10      462.59      407.54    113.87 o 
  -6  -9  10     3733.06     3710.59    185.05 o 
  -5  -9  10       25.72       49.45     25.94 o 
  -4  -9  10       94.98       75.42     29.22 o 
  -3  -9  10      224.56      195.41     54.82 o 
  -2  -9  10      119.48       84.80     35.08 o 
  -1  -9  10       50.03       46.51     28.42 o 
   0  -9  10      988.71     1096.73    195.96 o 
   1  -9  10     1050.10      921.43    201.67 o 
   2  -9  10      356.90      369.01     99.42 o 
   3  -9  10       53.77       88.97     41.17 o 
   4  -9  10     2533.31     2482.97    117.12 o 
   5  -9  10      727.93      698.23    133.12 o 
   6  -9  10     1521.30     1231.29    127.05 o 
   7  -9  10      338.02      265.70     89.99 o 
   8  -9  10       51.75       78.71     46.49 o 
   9  -9  10      702.84      576.19    167.28 o 
 -11  -8  10     1454.62     1196.27    596.94 o 
 -10  -8  10      536.23      451.97    225.96 o 
  -9  -8  10      745.72      637.50    182.66 o 
  -8  -8  10      746.05      605.76     87.10 o 
  -7  -8  10     1652.43     1513.65    563.25 o 
  -6  -8  10     1251.79     1199.34     65.37 o 
  -5  -8  10      748.20      660.44    141.42 o 
  -4  -8  10       22.97       29.56     21.22 o 
  -3  -8  10      449.82      427.97    111.55 o 
  -2  -8  10       37.70       58.59     28.63 o 
  -1  -8  10      795.37      763.84    152.70 o 
   0  -8  10      580.13      649.15    181.06 o 
   1  -8  10     2985.77     3027.69    184.36 o 
   2  -8  10     1376.32     1470.46    240.26 o 
   3  -8  10     1426.48     1520.52    249.81 o 
   4  -8  10     1357.69     1325.64    222.69 o 
   5  -8  10     2274.43     2349.19    145.61 o 
   6  -8  10       43.55       54.31     30.38 o 
   7  -8  10     1522.95     1405.90    251.97 o 
   8  -8  10       27.48       36.59     32.26 o 
   9  -8  10       19.93       56.72     38.83 o 
  10  -8  10     4008.72     3901.36    865.30 o 
 -11  -7  10       63.66       96.61     77.76 o 
 -10  -7  10     1169.41     1139.20    526.99 o 
  -9  -7  10     1122.65     1269.09    390.01 o 
  -8  -7  10       32.42       27.92     27.86 o 
  -7  -7  10      117.98       85.67     28.81 o 
  -6  -7  10     2280.17     2160.47    128.54 o 
  -5  -7  10      754.94      606.51     86.90 o 
  -4  -7  10       69.85       59.71     24.42 o 
  -3  -7  10     1353.30     1418.88     69.34 o 
  -2  -7  10     1468.46     1593.69     91.20 o 
  -1  -7  10      640.56      641.94    148.03 o 
   0  -7  10     2124.89     2166.02     88.11 o 
   1  -7  10      874.74      901.00    145.24 o 
   2  -7  10       28.48       47.52     25.13 o 
   3  -7  10     1093.57     1067.82    212.09 o 
   4  -7  10     4471.72     4803.32    245.29 o 
   5  -7  10      255.55      300.83     80.55 o 
   6  -7  10      957.71      913.69    257.51 o 
   7  -7  10      534.34      440.58    114.87 o 
   8  -7  10      223.64      189.19     63.15 o 
   9  -7  10     2452.90     2516.86    187.12 o 
  10  -7  10       93.92       77.34     62.29 o 
  11  -7  10     1728.51     1498.46    252.52 o 
 -12  -6  10      161.04      189.88    127.32 o 
 -11  -6  10      256.43      253.27    131.08 o 
 -10  -6  10     1082.97     1154.41    392.10 o 
  -9  -6  10      599.97      649.66    235.50 o 
  -8  -6  10      148.05      139.78     83.43 o 
  -7  -6  10     1134.23     1104.47     51.06 o 
  -6  -6  10      312.21      273.19     66.89 o 
  -5  -6  10      103.84       77.17     28.87 o 
  -4  -6  10     1370.15     1321.76    122.10 o 
  -3  -6  10      153.25      173.33     50.73 o 
  -2  -6  10      202.65      167.91     54.22 o 
  -1  -6  10     2879.26     2871.44    114.98 o 
   0  -6  10     6335.53     6498.73    182.43 o 
   1  -6  10     4262.22     4246.47    150.11 o 
   2  -6  10     3149.81     3282.64    130.38 o 
   3  -6  10     2752.95     2757.53    203.37 o 
   4  -6  10     1328.16     1399.52    211.13 o 
   5  -6  10       83.97      116.75     46.84 o 
   6  -6  10       21.29       69.06     31.45 o 
   7  -6  10      176.61      163.06     59.54 o 
   8  -6  10      758.49      766.33    162.88 o 
   9  -6  10       65.66       97.99     48.36 o 
  10  -6  10     2210.14     2249.53    237.40 o 
  11  -6  10       33.71       63.10     31.22 o 
  12  -6  10       86.12       50.50     58.61 o 
 -12  -5  10      790.30      567.07    313.02 o 
 -11  -5  10      410.05      330.97    110.44 o 
 -10  -5  10      568.71      809.96    273.66 o 
  -9  -5  10      362.78      324.89    169.78 o 
  -8  -5  10       75.33       72.91     30.83 o 
  -7  -5  10      664.51      552.49     46.50 o 
  -6  -5  10        1.40       16.88     17.35 o 
  -5  -5  10     3205.57     3194.79    108.44 o 
  -4  -5  10       35.44       33.69     21.45 o 
  -3  -5  10     4945.09     5066.41    144.08 o 
  -2  -5  10     4338.53     4380.56    148.95 o 
  -1  -5  10      283.29      283.13     68.26 o 
   0  -5  10     8293.41     8493.09    207.90 o 
   1  -5  10     3397.24     3573.20    137.73 o 
   2  -5  10      789.20      862.50    124.84 o 
   3  -5  10     1300.58     1321.67    171.25 o 
   4  -5  10     6539.45     6993.19    255.05 o 
   5  -5  10      677.60      739.93    109.98 o 
   6  -5  10      468.37      480.73     93.83 o 
   7  -5  10       16.70       47.13     33.75 o 
   8  -5  10      368.55      313.24     78.85 o 
   9  -5  10     1374.65     1364.82    112.44 o 
  10  -5  10      131.48      132.17     51.21 o 
  11  -5  10      699.25      502.45    248.98 o 
  12  -5  10       69.40       82.44     51.25 o 
 -12  -4  10        1.42       43.06     36.44 o 
 -11  -4  10      560.21      517.15    243.85 o 
 -10  -4  10      889.86      939.25    296.56 o 
  -9  -4  10     1193.50     1168.60    345.82 o 
  -8  -4  10      577.93      561.94    130.01 o 
  -7  -4  10       43.08       48.85     19.87 o 
  -6  -4  10      706.64      762.47     43.93 o 
  -5  -4  10      162.81      138.73     54.11 o 
  -4  -4  10     5910.30     6129.67    163.55 o 
  -3  -4  10     2202.65     2187.82     86.99 o 
  -2  -4  10      665.83      654.63     85.20 o 
  -1  -4  10     4307.11     4344.10    125.07 o 
   0  -4  10    18755.21    19335.57    259.46 o 
   1  -4  10     3042.74     3216.43    126.92 o 
   2  -4  10     1557.71     1618.50     93.82 o 
   3  -4  10     4918.23     4895.08    137.80 o 
   4  -4  10      504.06      519.62    103.88 o 
   5  -4  10     2623.79     2550.87    128.32 o 
   6  -4  10      989.00      999.93    152.93 o 
   7  -4  10       84.35      164.03     41.93 o 
   8  -4  10       94.39      113.27     38.33 o 
   9  -4  10      480.24      496.40    124.92 o 
  10  -4  10     1704.21     1712.78    108.15 o 
  11  -4  10       74.62       90.86     37.02 o 
  12  -4  10       92.66       82.26     37.60 o 
 -12  -3  10      921.28      890.88    312.84 o 
 -11  -3  10       38.51       56.41     52.96 o 
 -10  -3  10      267.50      287.02    104.78 o 
  -9  -3  10       14.51       14.81     24.03 o 
  -8  -3  10      286.42      320.33     99.57 o 
  -7  -3  10      420.88      363.96    122.55 o 
  -6  -3  10      232.73      156.86     40.63 o 
  -5  -3  10     7268.77     7241.83    391.66 o 
  -4  -3  10     1027.72      838.87    127.27 o 
  -3  -3  10     1881.35     1804.32     73.23 o 
  -2  -3  10     8843.59     8577.34    342.15 o 
  -1  -3  10     3127.41     2998.30    109.64 o 
   0  -3  10     6686.45     6913.76    188.25 o 
   1  -3  10      297.85      426.79    101.98 o 
   2  -3  10     1508.87     1411.32     86.94 o 
   3  -3  10        1.82       41.52     23.24 o 
   4  -3  10     2907.52     3027.22    129.52 o 
   5  -3  10      980.50     1052.98     68.24 o 
   6  -3  10      373.80      318.75     71.81 o 
   7  -3  10      206.87      242.32     62.18 o 
   8  -3  10       60.03      112.70     38.46 o 
   9  -3  10     1740.83     1805.86    269.16 o 
  10  -3  10      940.30      924.18    183.86 o 
  11  -3  10      376.68      331.46    143.32 o 
  12  -3  10        3.68       22.86     42.46 o 
  13  -3  10      342.82      224.50     86.42 o 
 -13  -2  10      294.69      238.78    178.96 o 
 -12  -2  10       84.87       59.34     95.83 o 
 -11  -2  10      867.49      869.95    233.29 o 
 -10  -2  10       13.43       68.64     62.38 o 
  -9  -2  10     2433.81     2399.07    129.97 o 
  -8  -2  10        3.99       10.51     19.09 o 
  -7  -2  10       36.05       58.30     31.99 o 
  -6  -2  10     3442.81     3762.44    132.19 o 
  -5  -2  10      158.28       85.55     39.66 o 
  -4  -2  10     2651.88     1819.88    392.43 o 
  -3  -2  10     6976.51     6950.01    180.75 o 
  -2  -2  10      184.31      169.95     34.60 o 
  -1  -2  10     3145.99     3054.89    110.35 o 
   0  -2  10     9299.68     9561.14    259.13 o 
   1  -2  10      889.42      905.52     51.91 o 
   2  -2  10      416.74      437.26     80.27 o 
   3  -2  10     1686.59     1688.90     94.04 o 
   4  -2  10     1276.27     1280.36     86.86 o 
   5  -2  10      106.75      151.53     41.93 o 
   6  -2  10     3070.49     3088.28    141.19 o 
   7  -2  10        2.24       62.42     30.47 o 
   8  -2  10       60.93       75.91     33.46 o 
   9  -2  10     1750.09     2040.88    289.47 o 
  10  -2  10     5056.65     5169.45    288.68 o 
  11  -2  10     1473.30     1474.52    197.84 o 
  12  -2  10       13.85       17.88     26.69 o 
  13  -2  10     1806.00     1364.84    332.61 o 
 -13  -1  10      400.98      228.82    170.14 o 
 -12  -1  10      854.71      950.16    192.74 o 
 -11  -1  10       13.61       41.98     49.68 o 
 -10  -1  10     2550.05     2738.90    623.60 o 
  -9  -1  10      300.15      373.78     89.97 o 
  -8  -1  10     1191.53     1286.91    123.64 o 
  -7  -1  10     2184.89     2294.50    154.62 o 
  -6  -1  10      149.29      147.96     50.47 o 
  -5  -1  10     4453.82     4738.77    217.13 o 
  -4  -1  10     2027.78     2091.51    120.92 o 
  -3  -1  10       19.54       32.65     15.35 o 
  -2  -1  10     5607.27     5231.84    140.14 o 
  -1  -1  10     7635.48     7726.22    171.25 o 
   0  -1  10      179.06      175.37     40.09 o 
   1  -1  10      340.73      317.27     73.59 o 
   2  -1  10      524.20      526.32     95.51 o 
   3  -1  10       50.94       65.08     29.88 o 
   4  -1  10       70.45       92.73     37.11 o 
   5  -1  10     6425.07     7027.20    222.14 o 
   6  -1  10      866.73     1034.49    185.00 o 
   7  -1  10     1247.18     1077.18    101.87 o 
   8  -1  10     2469.95     2574.36    158.81 o 
   9  -1  10     3548.02     3742.37    199.06 o 
  10  -1  10      964.98      832.59    212.67 o 
  11  -1  10      734.56      660.95    164.03 o 
  12  -1  10      515.58      395.74    136.90 o 
  13  -1  10      895.72      738.13    259.56 o 
 -13   0  10      369.82      236.69    178.61 o 
 -12   0  10      230.71      131.14     90.82 o 
 -11   0  10      746.43      777.70    282.37 o 
 -10   0  10       85.44       81.40     55.58 o 
  -9   0  10     2637.80     2680.55    108.95 o 
  -8   0  10        0.87       28.02     32.54 o 
  -7   0  10       66.23       86.46     34.16 o 
  -6   0  10     5869.61     6339.73    281.65 o 
  -5   0  10       29.61       19.36     30.95 o 
  -4   0  10      190.61      197.93     65.82 o 
  -3   0  10     4298.75     4108.46    170.46 o 
  -2   0  10     4626.17     4622.33    144.80 o 
  -1   0  10      276.64      246.10     51.81 o 
   0   0  10      867.21      819.50     36.08 o 
   1   0  10       59.43       65.18     24.44 o 
   2   0  10      441.76      474.85    115.90 o 
   3   0  10      231.76      239.49     75.71 o 
   4   0  10     8430.83     8702.87    285.95 o 
   5   0  10       62.59       58.54     52.65 o 
   6   0  10     3766.39     3790.50    175.06 o 
   7   0  10     4867.55     5049.83    235.77 o 
   8   0  10       50.32      100.16     35.46 o 
   9   0  10     3930.84     4035.36    207.67 o 
  10   0  10     3299.68     3553.19    215.40 o 
  11   0  10        3.71       34.97     35.98 o 
  12   0  10       16.00       34.88     22.41 o 
  13   0  10     1743.87     1465.86    171.29 o 
 -13   1  10      119.95       49.50     38.17 o 
 -12   1  10      326.46      340.57    147.00 o 
 -11   1  10        0.06       35.36     32.44 o 
 -10   1  10     1811.39     1626.57     79.98 o 
  -9   1  10      246.38      224.32     88.23 o 
  -8   1  10       75.46       84.70     36.68 o 
  -7   1  10     4053.60     4287.49    193.47 o 
  -6   1  10       36.36       50.03     37.66 o 
  -5   1  10     8873.86     9592.35    296.38 o 
  -4   1  10      130.17      139.86     44.14 o 
  -3   1  10       34.44       32.51     24.74 o 
  -2   1  10     2858.46     2950.51     97.73 o 
  -1   1  10     1056.97      945.83     39.10 o 
   0   1  10      381.90      394.85     66.50 o 
   1   1  10     3945.89     3771.89    133.76 o 
   2   1  10      378.88      422.26    145.53 o 
   3   1  10     4700.51     4842.05    195.84 o 
   4   1  10      453.06      560.45    138.41 o 
   5   1  10    13387.86    13733.21    731.00 o 
   6   1  10     2042.32     1996.39     93.61 o 
   7   1  10      111.13      127.47     56.28 o 
   8   1  10     4519.99     4695.52    210.93 o 
   9   1  10     3963.37     4356.63    220.60 o 
  10   1  10      210.72      221.29     88.37 o 
  11   1  10      179.28      143.47     50.48 o 
  12   1  10      529.79      401.48    154.56 o 
  13   1  10      442.98      305.03    150.58 o 
 -12   2  10      664.92      421.26    243.55 o 
 -11   2  10      632.06      430.69    121.31 o 
 -10   2  10        8.51       26.35     25.19 o 
  -9   2  10     1760.25     1814.23     92.94 o 
  -8   2  10       79.16       99.17     45.39 o 
  -7   2  10        7.46       23.74     23.83 o 
  -6   2  10     4128.23     4506.71    208.10 o 
  -5   2  10       24.05       33.74     27.89 o 
  -4   2  10        9.03       57.34     47.20 o 
  -3   2  10     1104.13     1067.53    115.24 o 
  -2   2  10      446.31      485.73     29.86 o 
  -1   2  10     2625.33     2775.87     97.32 o 
   0   2  10      943.78      919.17     53.03 o 
   1   2  10     4595.03     4346.10    195.28 o 
   2   2  10     1953.70     1857.72    119.50 o 
   3   2  10       31.06       93.63     46.28 o 
   4   2  10    12968.60    13677.76    370.40 o 
   5   2  10      656.02      729.98    145.92 o 
   6   2  10      103.71      101.65     36.95 o 
   7   2  10     4206.53     4126.04    386.05 o 
   8   2  10     2741.12     3038.13    203.47 o 
   9   2  10     1663.91     1662.41    140.13 o 
  10   2  10      974.13      988.66    144.72 o 
  11   2  10        2.84       29.67     23.54 o 
  12   2  10       15.42       14.79     25.62 o 
  13   2  10      920.99      632.31    370.93 o 
 -12   3  10      762.83      464.02    242.65 o 
 -11   3  10        2.20       30.99     27.07 o 
 -10   3  10     1547.56     1654.61     85.72 o 
  -9   3  10       28.12       57.61     31.99 o 
  -8   3  10       12.73       33.14     30.54 o 
  -7   3  10     1387.57     1363.26    100.97 o 
  -6   3  10      416.03      487.31    153.29 o 
  -5   3  10     1687.69     1727.16     76.84 o 
  -4   3  10        9.21       36.47     21.29 o 
  -3   3  10        0.05       45.57     25.41 o 
  -2   3  10      524.83      531.98     24.29 o 
  -1   3  10      156.24      139.94     31.82 o 
   0   3  10     7049.68     7030.23    200.53 o 
   1   3  10     1332.20     1305.90     99.23 o 
   2   3  10     1765.25     1926.32    166.44 o 
   3   3  10    12815.82    13538.52    436.91 o 
   4   3  10      830.28      877.49    109.34 o 
   5   3  10     2524.89     2558.86    141.63 o 
   6   3  10     4258.61     4205.64    202.17 o 
   7   3  10     1081.35     1092.61    101.50 o 
   8   3  10     2728.63     2897.95    146.43 o 
   9   3  10     1928.23     2028.19    139.06 o 
  10   3  10      149.21      104.29     51.97 o 
  11   3  10        0.39       33.09     28.01 o 
  12   3  10      132.40      121.79     60.25 o 
  13   3  10     1242.62      760.10    437.54 o 
 -11   4  10      258.13      119.04     61.33 o 
 -10   4  10      197.36      148.44     56.42 o 
  -9   4  10     1888.06     1892.24     91.45 o 
  -8   4  10      263.10      204.39     90.93 o 
  -7   4  10      678.01      651.14    189.82 o 
  -6   4  10     1339.77     1519.28     73.43 o 
  -5   4  10      234.78      233.86     76.85 o 
  -4   4  10       20.73       30.10     22.13 o 
  -3   4  10      720.72      902.62    204.68 o 
  -2   4  10      593.02      511.04     81.78 o 
  -1   4  10     1863.83     1972.95     99.87 o 
   0   4  10      443.34      335.50     63.83 o 
   1   4  10     2911.37     3140.48    124.05 o 
   2   4  10     3177.27     3319.42    130.69 o 
   3   4  10       44.99       41.86     18.26 o 
   4   4  10    17343.85    18373.44    301.06 o 
   5   4  10     3604.71     3395.34    155.92 o 
   6   4  10      531.51      575.80    120.47 o 
   7   4  10     3735.03     3951.90    155.63 o 
   8   4  10      270.45      335.96     89.82 o 
   9   4  10       89.66       78.13     39.91 o 
  10   4  10      169.19      154.42     65.36 o 
  11   4  10      282.35      228.19     57.31 o 
  12   4  10        3.26       60.77     75.92 o 
  13   4  10      251.12      239.37    158.93 o 
 -11   5  10       30.87        6.68     35.42 o 
 -10   5  10      582.41      392.38    138.75 o 
  -9   5  10     1047.31     1002.21     79.86 o 
  -8   5  10      858.70      791.56     77.14 o 
  -7   5  10     1450.38     1558.22     92.52 o 
  -6   5  10       59.07       76.97     40.22 o 
  -5   5  10     4346.85     4313.10    158.26 o 
  -4   5  10      588.37      475.60    143.80 o 
  -3   5  10     2250.31     2247.71    101.74 o 
  -2   5  10     1711.96     1633.64     73.40 o 
  -1   5  10       66.70       44.25     18.56 o 
   0   5  10     6745.97     7054.94    201.44 o 
   1   5  10      309.36      358.30     91.51 o 
   2   5  10        3.58       15.02     20.05 o 
   3   5  10     8427.27     8704.14    235.70 o 
   4   5  10      291.35      332.49     79.56 o 
   5   5  10     3485.84     3314.65    128.96 o 
   6   5  10     1051.93      918.97    135.68 o 
   7   5  10      745.65      756.75    219.27 o 
   8   5  10     2484.28     2523.98    124.40 o 
   9   5  10     1402.26     1279.95     93.94 o 
  10   5  10      164.64      168.03     55.63 o 
  11   5  10       82.59       66.11     44.63 o 
  12   5  10        3.82       13.84     52.30 o 
  13   5  10     1978.53     1946.06    261.02 o 
 -11   6  10       83.43       48.36     38.70 o 
 -10   6  10      802.31      653.00    294.48 o 
  -9   6  10     3016.94     3286.89    246.95 o 
  -8   6  10        0.29       18.26     18.27 o 
  -7   6  10      678.00      598.02     88.86 o 
  -6   6  10     6044.28     6239.77    303.89 o 
  -5   6  10        9.20       33.97     25.41 o 
  -4   6  10      926.19      859.21     67.67 o 
  -3   6  10     1129.78      515.28    330.84 o 
  -2   6  10       13.62       39.96     15.87 o 
  -1   6  10     2390.25     2363.28     70.14 o 
   0   6  10       99.29      109.76     34.91 o 
   1   6  10     2360.42     2521.74     83.93 o 
   2   6  10      760.81      903.03     72.35 o 
   3   6  10     5129.37     5317.76    198.45 o 
   4   6  10     5183.71     5150.77    196.75 o 
   5   6  10      774.57      739.57     77.60 o 
   6   6  10        9.74       21.30     23.53 o 
   7   6  10       52.90       48.34     26.94 o 
   8   6  10       36.87       42.91     26.71 o 
   9   6  10      938.71      852.48     81.95 o 
  10   6  10      229.01      189.50     58.18 o 
  11   6  10      330.00      303.75    153.03 o 
  12   6  10      335.79      308.46    142.60 o 
 -10   7  10     1173.44     1152.14    304.91 o 
  -9   7  10      172.78       95.48     65.36 o 
  -8   7  10      899.92      965.31    292.69 o 
  -7   7  10     3180.37     3357.61    280.82 o 
  -6   7  10      710.28      634.91     53.15 o 
  -5   7  10      302.16      382.84     99.62 o 
  -4   7  10      297.19      224.62     85.17 o 
  -3   7  10      579.29      443.33     50.73 o 
  -2   7  10     2442.75     2196.64    105.38 o 
  -1   7  10       55.25       68.17     25.04 o 
   0   7  10     3253.80     3427.53    128.98 o 
   1   7  10       34.67       67.65     28.16 o 
   2   7  10        4.16       39.92     26.34 o 
   3   7  10     1611.57     1649.53     72.97 o 
   4   7  10      334.88      377.43     87.34 o 
   5   7  10       12.88       26.68     21.26 o 
   6   7  10        6.33       26.09     21.13 o 
   7   7  10      115.07       98.97     42.71 o 
   8   7  10       19.35       25.59     26.01 o 
   9   7  10      307.02      266.32     88.72 o 
  10   7  10     4234.17     4048.36    162.61 o 
  11   7  10        0.10       -9.68     48.60 o 
  12   7  10      144.91      183.22     85.59 o 
 -10   8  10     1045.23     1044.86    361.57 o 
  -9   8  10     1889.10     2459.40    295.73 o 
  -8   8  10      739.63      706.43    369.56 o 
  -7   8  10      859.03      600.58    389.41 o 
  -6   8  10     2133.24     2151.62    223.81 o 
  -5   8  10      339.96      298.35    106.98 o 
  -4   8  10        4.75       32.74     29.86 o 
  -3   8  10      699.06      749.33     65.42 o 
  -2   8  10      872.57      905.32     49.26 o 
  -1   8  10     2240.93     2198.03     65.43 o 
   0   8  10      101.12       82.99     32.10 o 
   1   8  10      416.91      501.30    102.30 o 
   2   8  10     2554.11     2733.06    108.35 o 
   3   8  10      699.99      761.33    120.76 o 
   4   8  10     1551.65     1537.97     68.53 o 
   5   8  10      332.80      311.79     59.84 o 
   6   8  10      148.03      133.36     49.52 o 
   7   8  10      118.62       84.04     30.25 o 
   8   8  10      398.85      424.17    112.32 o 
   9   8  10     3042.84     2930.45    129.35 o 
  10   8  10      424.06      352.49    132.60 o 
  11   8  10     1668.71     1322.71    383.22 o 
  -9   9  10       65.08       24.75     50.75 o 
  -8   9  10       37.01       20.04     60.83 o 
  -7   9  10     3213.23     3308.83    409.03 o 
  -6   9  10      579.25      538.44    237.47 o 
  -5   9  10      919.70      627.54    241.88 o 
  -4   9  10      193.64      198.88     90.82 o 
  -3   9  10      563.30      696.06    175.80 o 
  -2   9  10     1431.61     1201.15    180.12 o 
  -1   9  10      521.60      423.82     88.93 o 
   0   9  10      765.94      860.09     57.92 o 
   1   9  10      332.91      241.39     71.79 o 
   2   9  10       63.44       44.14     25.15 o 
   3   9  10     3128.78     3112.75     90.41 o 
   4   9  10     1498.15     1348.42     74.33 o 
   5   9  10        2.43       37.77     30.65 o 
   6   9  10      491.72      419.96    133.33 o 
   7   9  10      564.18      545.09    128.05 o 
   8   9  10     1160.05      931.64    173.60 o 
   9   9  10       96.52       65.43     26.32 o 
  10   9  10     2741.95     2964.48    236.49 o 
  11   9  10      918.72      634.04    322.68 o 
  -8  10  10      655.21      608.51    187.49 o 
  -7  10  10      394.98      227.57    129.77 o 
  -6  10  10      659.46      745.20    301.69 o 
  -5  10  10      242.49      251.24    160.83 o 
  -4  10  10       67.71       59.10     47.11 o 
  -3  10  10      244.19      216.18    122.13 o 
  -2  10  10      407.73      333.99    109.66 o 
  -1  10  10     1474.14     1543.35    158.81 o 
   0  10  10      251.71      202.58     51.97 o 
   1  10  10      470.26      455.50    108.93 o 
   2  10  10      280.55      271.49     88.26 o 
   3  10  10      247.64      186.96     61.03 o 
   4  10  10     1471.98     1388.79    117.46 o 
   5  10  10       62.51       92.06     32.17 o 
   6  10  10      241.30      213.74     70.19 o 
   7  10  10     2214.82     2278.70    116.68 o 
   8  10  10      621.66      513.48    139.04 o 
   9  10  10     2129.77     2123.08    218.61 o 
  10  10  10      181.98      118.27     68.03 o 
  -7  11  10     1112.67      883.43    379.28 o 
  -6  11  10      247.50      191.25    149.62 o 
  -5  11  10       19.57       33.40     93.03 o 
  -4  11  10        3.60       80.69     57.43 o 
  -3  11  10     1004.10      737.86    370.15 o 
  -2  11  10      254.21      209.85    143.60 o 
  -1  11  10     1327.72     1060.26     87.57 o 
   0  11  10     1614.14     1693.08    104.09 o 
   1  11  10        0.52        4.16     31.99 o 
   2  11  10      230.66      185.05     65.22 o 
   3  11  10     1841.53     1905.26     93.35 o 
   4  11  10      933.17      872.59    140.38 o 
   5  11  10      339.38      264.03    103.37 o 
   6  11  10      695.55      498.66    149.72 o 
   7  11  10      309.68      238.71     82.49 o 
   8  11  10     2107.25     2180.17    140.00 o 
   9  11  10        9.49        5.43     57.43 o 
  -5  12  10      263.22      313.20    121.89 o 
  -4  12  10        8.05       24.09     73.35 o 
  -3  12  10       35.93      117.60     68.64 o 
  -2  12  10     1399.75     1633.40    150.10 o 
  -1  12  10     1379.52     1485.98    146.34 o 
   0  12  10      645.43      458.33    155.98 o 
   1  12  10     1064.30      865.65     95.23 o 
   2  12  10      956.97      845.49    248.96 o 
   3  12  10       77.97       69.39     42.51 o 
   4  12  10     1547.02     1387.88     94.18 o 
   5  12  10       16.64       33.11     20.52 o 
   6  12  10      110.61       76.06     29.49 o 
   7  12  10     1150.96      971.88    149.06 o 
  -3  13  10     2180.57     2237.38    260.13 o 
  -2  13  10      439.88      326.86    197.33 o 
  -1  13  10     1711.82     1703.29    373.02 o 
   0  13  10      837.35      589.42    211.57 o 
   1  13  10       48.63       61.28     33.21 o 
   2  13  10       42.90       54.25     38.61 o 
   3  13  10     1584.10     1545.63    129.66 o 
   4  13  10      468.37      321.59     94.53 o 
   5  13  10      330.65      186.64     75.31 o 
  -1 -13  11       44.64       47.73     28.25 o 
   0 -13  11      848.70      511.07    269.37 o 
  -5 -12  11      268.81      135.57     49.84 o 
  -4 -12  11     2513.42     2332.52    148.58 o 
  -3 -12  11      215.62      135.42     42.37 o 
  -2 -12  11       98.08       43.93     24.10 o 
  -1 -12  11     1410.10     1159.21     97.48 o 
   0 -12  11        0.74       42.80     22.35 o 
   1 -12  11      194.71      160.83     71.81 o 
   2 -12  11        0.55       22.68     23.85 o 
   3 -12  11      202.31      173.95    111.46 o 
   4 -12  11        1.00        7.45     29.34 o 
  -7 -11  11       28.44       20.57     47.95 o 
  -6 -11  11      670.29      415.79    176.56 o 
  -5 -11  11     4573.69     4816.81    994.98 o 
  -4 -11  11      264.38      246.51     76.88 o 
  -3 -11  11      512.30      399.68    124.48 o 
  -2 -11  11      367.29      309.81     93.10 o 
  -1 -11  11        3.98       35.05     24.06 o 
   0 -11  11      204.28      167.92     56.64 o 
   1 -11  11       55.36       46.63     37.15 o 
   2 -11  11       90.12       65.71     36.33 o 
   3 -11  11       46.12       53.86     42.61 o 
   4 -11  11       89.30       95.19     40.18 o 
   5 -11  11     1584.92     1431.17    146.46 o 
   6 -11  11      523.31      394.30    243.43 o 
  -8 -10  11       53.87       71.32     60.29 o 
  -7 -10  11      593.07      681.15    292.81 o 
  -6 -10  11      300.86      266.87     90.58 o 
  -5 -10  11       89.94       56.72     32.89 o 
  -4 -10  11     1964.11     2115.60    168.97 o 
  -3 -10  11        8.17       24.51     23.96 o 
  -2 -10  11       29.97       53.77     24.15 o 
  -1 -10  11      442.61      341.46    101.67 o 
   0 -10  11      372.62      363.85    122.23 o 
   1 -10  11      157.13      171.37     77.73 o 
   2 -10  11      498.78      435.40    105.08 o 
   3 -10  11      351.22      298.21    112.12 o 
   4 -10  11      256.66      166.24     61.44 o 
   5 -10  11      196.36      215.51     78.95 o 
   6 -10  11     1680.34     1255.44    166.67 o 
   7 -10  11       41.54       68.76     99.53 o 
  -9  -9  11      743.94      781.39    321.97 o 
  -8  -9  11      319.30      274.32    110.03 o 
  -7  -9  11        8.77       43.18     56.47 o 
  -6  -9  11      266.28      213.95     92.34 o 
  -5  -9  11     2206.55     2252.64    178.24 o 
  -4  -9  11       24.98       42.36     21.88 o 
  -3  -9  11      141.49      134.33     42.16 o 
  -2  -9  11       10.78       22.29     22.77 o 
  -1  -9  11      687.62      578.03    131.61 o 
   0  -9  11      358.10      259.78     70.29 o 
   1  -9  11     2388.91     2499.07    156.16 o 
   2  -9  11     1474.41     1513.70    133.80 o 
   3  -9  11      163.77      201.88     69.86 o 
   4  -9  11     1492.18     1665.50    291.17 o 
   5  -9  11     3529.87     3642.44    190.06 o 
   6  -9  11      401.46      295.13     91.91 o 
   7  -9  11       39.52       72.28     43.83 o 
   8  -9  11     1803.18     1402.36    290.18 o 
   9  -9  11       16.27       37.51     49.02 o 
 -10  -8  11     1296.80     1105.87    547.21 o 
  -9  -8  11      248.65      139.01    118.67 o 
  -8  -8  11      127.41      104.48     74.13 o 
  -7  -8  11     1103.02      980.87    333.30 o 
  -6  -8  11      555.68      460.88    153.10 o 
  -5  -8  11      453.45      381.87     89.78 o 
  -4  -8  11      105.23      129.63     52.50 o 
  -3  -8  11      125.50      142.27     50.61 o 
  -2  -8  11       68.08       92.74     32.29 o 
  -1  -8  11        4.77        8.27     25.14 o 
   0  -8  11     4565.78     4676.50    186.57 o 
   1  -8  11     1402.31     1636.77    120.37 o 
   2  -8  11      603.87      530.35    119.44 o 
   3  -8  11     3285.26     3304.13    191.04 o 
   4  -8  11     2769.81     2911.08    234.63 o 
   5  -8  11      658.15      586.89    131.31 o 
   6  -8  11     4127.24     4229.25    228.07 o 
   7  -8  11      275.33      201.77     64.93 o 
   8  -8  11        0.01       17.84     30.36 o 
   9  -8  11     2098.48     1510.57    291.05 o 
 -10  -7  11       75.55      115.21     71.20 o 
  -9  -7  11      800.83      700.53    306.88 o 
  -8  -7  11      821.92      688.01    285.35 o 
  -7  -7  11       66.23       36.24     32.18 o 
  -6  -7  11       42.33       65.09     27.02 o 
  -5  -7  11      966.87     1006.27     56.67 o 
  -4  -7  11      246.12      237.49     64.68 o 
  -3  -7  11       10.73       29.21     26.60 o 
  -2  -7  11       36.29       82.17     29.33 o 
  -1  -7  11     3382.30     3633.74    160.04 o 
   0  -7  11      732.80      836.35    128.76 o 
   1  -7  11     2526.04     2603.56    145.25 o 
   2  -7  11     3696.48     3956.50    184.83 o 
   3  -7  11      735.22      798.44    121.46 o 
   4  -7  11      728.57      708.53    156.04 o 
   5  -7  11     9929.62    10211.31    252.53 o 
   6  -7  11       96.37       58.66     47.68 o 
   7  -7  11        6.29       31.79     28.85 o 
   8  -7  11     1116.73     1167.42    134.41 o 
   9  -7  11       63.49      102.37     40.12 o 
  10  -7  11      420.52      305.69     82.06 o 
 -11  -6  11       96.65       60.53     53.67 o 
 -10  -6  11      741.21      702.56    335.39 o 
  -9  -6  11      101.36       78.30     65.12 o 
  -8  -6  11       74.03       60.77     51.23 o 
  -7  -6  11      399.88      329.92    115.83 o 
  -6  -6  11      430.73      363.19     43.63 o 
  -5  -6  11      145.89      109.16     34.95 o 
  -4  -6  11       47.12       54.15     26.45 o 
  -3  -6  11      589.47      538.21     98.46 o 
  -2  -6  11     3962.66     4176.67    130.58 o 
  -1  -6  11       35.72       39.23     25.09 o 
   0  -6  11     7100.76     7193.15    199.70 o 
   1  -6  11      541.71      788.83    186.40 o 
   2  -6  11      371.69      341.63     84.93 o 
   3  -6  11     4007.13     4151.58    180.65 o 
   4  -6  11     3524.85     3715.30    207.50 o 
   5  -6  11       19.93       29.56     28.28 o 
   6  -6  11     1382.94     1592.13    131.34 o 
   7  -6  11      189.92      241.53     59.85 o 
   8  -6  11        3.53       42.51     23.50 o 
   9  -6  11      274.64      255.50     74.07 o 
  10  -6  11      648.56      657.31    150.39 o 
  11  -6  11      139.97       80.78     61.40 o 
 -11  -5  11      954.05      703.63    342.84 o 
 -10  -5  11        3.95       10.14     56.59 o 
  -9  -5  11     1032.21     1067.04    355.96 o 
  -8  -5  11      187.53      125.00     54.08 o 
  -7  -5  11      111.78      109.96     48.95 o 
  -6  -5  11       61.24       35.35     16.92 o 
  -5  -5  11      382.57      316.54     69.07 o 
  -4  -5  11     4119.32     4043.78    169.37 o 
  -3  -5  11      179.46      190.50     58.47 o 
  -2  -5  11       54.49       67.65     28.83 o 
  -1  -5  11     5043.66     5071.26    189.31 o 
   0  -5  11     2089.17     2037.19     79.71 o 
   1  -5  11     3009.36     3130.28    127.51 o 
   2  -5  11     4343.20     4591.18    180.70 o 
   3  -5  11     1288.47     1212.42     74.05 o 
   4  -5  11      234.44      289.23     85.54 o 
   5  -5  11     2059.75     2250.73     98.81 o 
   6  -5  11        3.16       24.09     24.24 o 
   7  -5  11       67.40       70.95     40.62 o 
   8  -5  11      748.94      732.36    151.70 o 
   9  -5  11     1158.02     1020.48    233.69 o 
  10  -5  11       50.52       71.20     53.75 o 
  11  -5  11      157.11      114.38     59.63 o 
 -12  -4  11       72.03       94.40     70.37 o 
 -11  -4  11       61.70      121.18     82.47 o 
 -10  -4  11     2820.04     2769.32    229.53 o 
  -9  -4  11       73.01       75.02     70.85 o 
  -8  -4  11      441.30      423.65    141.86 o 
  -7  -4  11      635.34      717.04    147.29 o 
  -6  -4  11      166.42      161.59     56.74 o 
  -5  -4  11     2045.58     1850.29    138.79 o 
  -4  -4  11       23.83       36.98     20.57 o 
  -3  -4  11     1324.12     1258.85     50.91 o 
  -2  -4  11     2326.16     2313.24     75.47 o 
  -1  -4  11     2512.81     2441.65     86.46 o 
   0  -4  11     5309.72     5474.31    172.89 o 
   1  -4  11     3191.95     3310.79    124.25 o 
   2  -4  11      498.76      520.09    121.99 o 
   3  -4  11      355.45      408.14     80.55 o 
   4  -4  11     4027.69     4267.08    174.67 o 
   5  -4  11      218.93      217.81     49.88 o 
   6  -4  11       16.58       39.77     23.99 o 
   7  -4  11       69.87       96.78     31.83 o 
   8  -4  11      146.54      170.03     41.53 o 
   9  -4  11      141.53      159.44     68.65 o 
  10  -4  11     1180.66     1246.64    217.36 o 
  11  -4  11      655.77      706.61    123.80 o 
  12  -4  11      162.58       85.12     57.10 o 
 -12  -3  11      340.17      319.76    123.32 o 
 -11  -3  11     2989.19     3594.25    377.07 o 
 -10  -3  11        8.85       15.86     37.63 o 
  -9  -3  11     1667.48     1843.31    448.21 o 
  -8  -3  11      699.46      609.96    168.07 o 
  -7  -3  11       67.26       78.07     35.03 o 
  -6  -3  11     1529.22     1495.19    128.99 o 
  -5  -3  11       39.62       31.18     11.41 o 
  -4  -3  11     2464.69     2424.02     72.50 o 
  -3  -3  11      549.28      499.46     55.32 o 
  -2  -3  11     1134.56     1045.28     65.43 o 
  -1  -3  11     5448.15     5326.20    149.10 o 
   0  -3  11      589.37      579.63     70.48 o 
   1  -3  11       43.06       49.65     21.86 o 
   2  -3  11     1622.81     1653.18     72.51 o 
   3  -3  11     2940.45     3018.23    119.54 o 
   4  -3  11      263.16      279.09     64.30 o 
   5  -3  11      233.20      311.82     72.97 o 
   6  -3  11     1484.79     1634.29    123.69 o 
   7  -3  11        6.06       49.39     29.60 o 
   8  -3  11        5.83        8.61     37.53 o 
   9  -3  11     5552.69     5506.95    383.12 o 
  10  -3  11      434.40      430.63    116.76 o 
  11  -3  11      403.87      325.07    142.62 o 
  12  -3  11     1958.16     1952.21    168.89 o 
 -12  -2  11      775.32      715.74    329.36 o 
 -11  -2  11      279.86      220.41    110.03 o 
 -10  -2  11     3471.40     4111.81    291.43 o 
  -9  -2  11      522.06      487.61    135.01 o 
  -8  -2  11      129.97      103.02     36.57 o 
  -7  -2  11     1559.28     1776.93    100.28 o 
  -6  -2  11       20.02       26.74     26.80 o 
  -5  -2  11     2388.47     2518.86    118.15 o 
  -4  -2  11      211.69      135.27     46.45 o 
  -3  -2  11       41.00       38.96     20.36 o 
  -2  -2  11     2843.72     2743.56     94.93 o 
  -1  -2  11     1061.43      967.24     78.87 o 
   0  -2  11     1528.88     1458.46     76.46 o 
   1  -2  11     2670.26     2680.06    115.07 o 
   2  -2  11      125.24      108.90     36.17 o 
   3  -2  11      220.89      299.30     72.11 o 
   4  -2  11       25.38       46.27     25.67 o 
   5  -2  11     3234.61     3160.13    128.89 o 
   6  -2  11        9.31       37.63     48.36 o 
   7  -2  11     1529.33     1539.31    119.93 o 
   8  -2  11     2419.69     2595.86    150.96 o 
   9  -2  11      556.50      571.60    148.12 o 
  10  -2  11     2812.40     3124.82    250.11 o 
  11  -2  11     1912.94     2035.13    178.16 o 
  12  -2  11       15.55       22.96     30.52 o 
 -12  -1  11      424.17      251.00    212.54 o 
 -11  -1  11     1903.47     2146.91    677.51 o 
 -10  -1  11        4.33       40.55     48.60 o 
  -9  -1  11      511.41      432.76    139.72 o 
  -8  -1  11     1280.38     1294.40     98.98 o 
  -7  -1  11        7.45       35.60     26.60 o 
  -6  -1  11     1859.83     1942.25    102.03 o 
  -5  -1  11      787.01     1064.66    193.16 o 
  -4  -1  11     2038.43     2033.09    103.75 o 
  -3  -1  11      334.30      132.71     71.16 o 
  -2  -1  11     1061.26     1058.93     55.87 o 
  -1  -1  11     7537.44     7438.65    259.74 o 
   0  -1  11       39.35       49.26     37.51 o 
   1  -1  11        1.20       27.75     25.34 o 
   2  -1  11     1479.98     1466.98    111.56 o 
   3  -1  11      358.80      373.72     97.35 o 
   4  -1  11     1078.87     1139.03     97.47 o 
   5  -1  11      159.04      176.11     66.31 o 
   6  -1  11     2926.54     3172.45    207.31 o 
   7  -1  11     2383.27     2403.51    155.76 o 
   8  -1  11     1317.56     1358.42    239.31 o 
   9  -1  11     7723.10     8246.46    394.66 o 
  10  -1  11     1777.05     1971.53    327.33 o 
  11  -1  11       52.06       60.83     38.29 o 
  12  -1  11     1010.19      726.26    307.43 o 
  13  -1  11     1174.09     1128.51    101.26 o 
 -12   0  11     1586.44     1550.86    178.61 o 
 -11   0  11       25.70       18.61     31.96 o 
 -10   0  11     1004.30      687.75    132.69 o 
  -9   0  11      480.72      452.42    137.36 o 
  -8   0  11      690.51      621.63    172.00 o 
  -7   0  11      280.15      243.92     83.93 o 
  -6   0  11      105.37      101.34     41.21 o 
  -5   0  11     1684.05     1733.60    110.12 o 
  -4   0  11      261.06      281.89     78.29 o 
  -3   0  11      209.53      183.74     57.50 o 
  -2   0  11      776.11      766.44     29.18 o 
  -1   0  11      452.67      423.27     63.86 o 
   0   0  11     2412.95     2270.36    103.57 o 
   1   0  11       62.68       60.65     30.48 o 
   2   0  11      265.11      292.95    100.40 o 
   3   0  11      383.45      394.77    119.73 o 
   4   0  11       75.44       63.90     50.36 o 
   5   0  11     7619.13     8006.41    357.89 o 
   6   0  11     1823.68     1909.78     94.89 o 
   7   0  11      287.47      283.01     72.78 o 
   8   0  11     5446.20     5629.14    277.58 o 
   9   0  11     3442.95     3560.80    212.29 o 
  10   0  11      122.76      139.40     53.30 o 
  11   0  11     1780.64     1911.37    191.17 o 
  12   0  11      385.26      363.53    127.28 o 
  13   0  11        4.60        9.96     34.74 o 
 -12   1  11       21.66       23.50     34.41 o 
 -11   1  11     2067.69     2150.13    245.70 o 
 -10   1  11        0.61       18.40     22.02 o 
  -9   1  11      442.18      310.02    107.44 o 
  -8   1  11       87.05       89.77     33.43 o 
  -7   1  11      452.73      430.48    145.63 o 
  -6   1  11       63.88       90.85     39.30 o
[truncated: 98,202 more chars]
